# Supplementary material for: Bis­[4,4′-(propane-1,3-di­yl)­dipiperidin­ium] β-octa­molybdate(VI)
Source: Acta Crystallogr Sect E Struct Rep Online. 2010 Apr 17;66(Pt 5):m533–4. doi: 10.1107/S1600536810013632 (PMC2979165; doi:10.1107/S1600536810013632)
Supplement: Supplementary file 1 [file e-66-0m533-sup1.cif]

##############################################################################
###                                                                        ###
###        Electronic paper (Acta Crystallographica Section E)             ###
###                                                                        ###
##############################################################################
#                                                                            #
# This CIF contains the data in a paper accepted for publication in Acta     #
# Crystallographica Section E. It conforms to the requirements of Notes      #
# for Authors for Section E, and has been peer reviewed under the auspices   #
# of the IUCr Commission on Journals.                                        #
#                                                                            #
# Full details of the Crystallographic Information File format               #
# are given in the paper "The Crystallographic Information File (CIF):       #
# a New Standard Archive File for Crystallography" by S. R. Hall, F. H.      #
# Allen and I. D. Brown [Acta Cryst. (1991), A47, 655-685].                  #
#                                                                            #
# The current version of the core CIF dictionary is obtainable from          #
# ftp://ftp.iucr.org/pub/cif_core.dic. The current version number is 2.4.    #
#                                                                            #
# Software is freely available for graphical display of the structure(s) in  #
# this CIF.  For information consult the CIF home page http://www.iucr.org/  #
# cif/home.html                                                              #
#                                                                            #
# This file may be used for bona fide research purposes within the           #
# scientific community so long as proper attribution is given to the journal # 
# article from which it was obtained.                                        #
#                                                                            #
##############################################################################
                                             
data_I
_audit_creation_method     SHELXL97
_chemical_name_systematic
;
bis[4,4'-(propane-1,3-diyl)dipiperidinium] \b-octamolybdate(VI)
;
_chemical_name_common     ?
_chemical_formula_moiety     '2C13 H28 N2 2+ , Mo8 O26 4-'
_chemical_formula_sum     'C26 H56 Mo8 N4 O26'
_chemical_formula_structural     '(C13 N2 H28)2 [Mo8 O26]'
_chemical_formula_iupac     '(C13 H28 N2)2 [Mo8 O26]'
_chemical_formula_weight     1608.26
_chemical_melting_point     ?
_symmetry_cell_setting     orthorhombic
_symmetry_space_group_name_H-M     'P b c a'
_symmetry_space_group_name_Hall     '-P 2ac 2ab'
loop_
    _symmetry_equiv_pos_as_xyz
    'x, y, z'
    '-x+1/2, -y, z+1/2'
    'x+1/2, -y+1/2, -z'
    '-x, y+1/2, -z+1/2'
    '-x, -y, -z'
    'x-1/2, y, -z-1/2'
    '-x-1/2, y-1/2, z'
    'x, -y-1/2, z-1/2'
_cell_length_a     23.975(5)
_cell_length_b     13.935(4)
_cell_length_c     13.647(9)
_cell_angle_alpha     90.0
_cell_angle_beta     90.0
_cell_angle_gamma     90.0
_cell_volume     4559(3)
_cell_formula_units_Z     4
_cell_measurement_reflns_used     25
_cell_measurement_theta_min     12
_cell_measurement_theta_max     15
_cell_measurement_temperature     298(2)
_exptl_crystal_description     prism
_exptl_crystal_colour     brown
_exptl_crystal_size_max     0.4
_exptl_crystal_size_mid     0.3
_exptl_crystal_size_min     0.2
_exptl_crystal_density_diffrn     2.343
_exptl_crystal_density_meas     ?
_exptl_crystal_density_method     'not measured'
_exptl_crystal_F_000     3136
_exptl_absorpt_coefficient_mu     2.216
_exptl_absorpt_correction_type     psi-scan
_exptl_absorpt_process_details     '(North <i>et al.</i>,  1968)'
_exptl_absorpt_correction_T_min     0.556
_exptl_absorpt_correction_T_max     0.642
_exptl_special_details
;
;
_diffrn_ambient_temperature     298(2)
_diffrn_radiation_type     MoK\a
_diffrn_radiation_wavelength     0.71073
_diffrn_radiation_source     'fine-focus sealed tube'
_diffrn_radiation_monochromator     graphite
_diffrn_measurement_device_type     'Enraf--Nonius CAD-4'
_diffrn_measurement_method     \w/2\q
_diffrn_detector_area_resol_mean     ?
_diffrn_reflns_number     5810
_diffrn_reflns_av_R_equivalents     0.0337
_diffrn_reflns_av_sigmaI/netI     0.0329
_diffrn_reflns_theta_min     2.24
_diffrn_reflns_theta_max     26.98
_diffrn_reflns_theta_full     26.98
_diffrn_measured_fraction_theta_max     0.999
_diffrn_measured_fraction_theta_full     0.999
_diffrn_reflns_limit_h_min     -30
_diffrn_reflns_limit_h_max     0
_diffrn_reflns_limit_k_min     -1
_diffrn_reflns_limit_k_max     17
_diffrn_reflns_limit_l_min     -1
_diffrn_reflns_limit_l_max     17
_diffrn_standards_number     2
_diffrn_standards_interval_count     ?
_diffrn_standards_interval_time     120
_diffrn_standards_decay_%     4
_refine_special_details
;
Refinement of <i>F</i>^2^ against ALL reflections. The weighted <i>R</i>-factor
wR and goodness of fit <i>S</i> are based on <i>F</i>^2^, conventional
<i>R</i>-factors <i>R</i> are based on <i>F</i>, with <i>F</i> set to zero for
negative <i>F</i>^2^. The threshold expression of <i>F</i>^2^ >
\s(<i>F</i>^2^) is used only for calculating <i>R</i>-factors(gt) etc. and is
not relevant to the choice of reflections for refinement. <i>R</i>-factors
based on <i>F</i>^2^ are statistically about twice as large as those based on
<i>F</i>, and <i>R</i>- factors based on ALL data will be even larger.
;
_reflns_number_total     4960
_reflns_number_gt     3996
_reflns_threshold_expression     I>2\s(I)
_refine_ls_structure_factor_coef     Fsqd
_refine_ls_matrix_type     full
_refine_ls_R_factor_all     0.0514
_refine_ls_R_factor_gt     0.0355
_refine_ls_wR_factor_gt     0.0904
_refine_ls_wR_factor_ref     0.0993
_refine_ls_goodness_of_fit_ref     1.083
_refine_ls_restrained_S_all     1.083
_refine_ls_number_reflns     4960
_refine_ls_number_parameters     289
_refine_ls_number_restraints     0
_refine_ls_hydrogen_treatment     constr
_refine_ls_weighting_scheme     calc
_refine_ls_weighting_details
       'calc w = 1/[\s^2^(Fo^2^)+(0.0500P)^2^+9.1911P] where P=(Fo^2^+2Fc^2^)/3'
_atom_sites_solution_hydrogens     geom
_atom_sites_solution_primary     direct
_atom_sites_solution_secondary     difmap
_refine_ls_shift/su_max     0.001
_refine_ls_shift/su_mean     0.000
_refine_diff_density_max     1.046
_refine_diff_density_min     -1.269
_refine_ls_extinction_method     none
_refine_ls_extinction_coef     ?
loop_
    _atom_type_symbol
    _atom_type_description
    _atom_type_scat_dispersion_real
    _atom_type_scat_dispersion_imag
    _atom_type_scat_source
    'C' 'C' 0.0033 0.0016
                         'International Tables Vol C Tables 4.2.6.8 and 6.1.1.4'
    'H' 'H' 0.0000 0.0000
                         'International Tables Vol C Tables 4.2.6.8 and 6.1.1.4'
    'Mo' 'Mo' -1.6832 0.6857
                         'International Tables Vol C Tables 4.2.6.8 and 6.1.1.4'
    'N' 'N' 0.0061 0.0033
                         'International Tables Vol C Tables 4.2.6.8 and 6.1.1.4'
    'O' 'O' 0.0106 0.0060
                         'International Tables Vol C Tables 4.2.6.8 and 6.1.1.4'
_computing_data_collection
;
CAD-4 EXPRESS (Duisenberg, 1992; Mac\'i\<cek & Yordanov, 1992)
;
_computing_cell_refinement
;
CAD-4 EXPRESS (Duisenberg, 1992; Mac\'i\<cek & Yordanov, 1992)
;
_computing_data_reduction     'XCAD4 (Harms & Wocadlo, 1995)'
_computing_structure_solution     'SHELXS97 (Sheldrick, 2008)'
_computing_structure_refinement     'SHELXL97 (Sheldrick, 2008)'
_computing_molecular_graphics
;
ORTEPIII (Burnett & Johnson, 1996), ORTEP-3 for Windows (Farrugia,
1997)
and DIAMOND (Brandenburg, 2001)
;
_computing_publication_material     'WinGX (Farrugia, 1999)'
loop_
    _atom_site_type_symbol
    _atom_site_label
    _atom_site_fract_x
    _atom_site_fract_y
    _atom_site_fract_z
    _atom_site_U_iso_or_equiv
    _atom_site_adp_type
    _atom_site_calc_flag
    _atom_site_refinement_flags
    _atom_site_occupancy
    _atom_site_disorder_assembly
    _atom_site_disorder_group
    N N1 0.4488(2) 0.3151(4) 0.3293(4) 0.0540(15) Uani d . 1 . .
    H H1A 0.4463 0.2575 0.3590 0.065 Uiso calc R 1 . .
    H H1B 0.4708 0.3081 0.2764 0.065 Uiso calc R 1 . .
    N N2 0.15957(16) 0.2275(3) 0.8306(3) 0.0294(9) Uani d . 1 . .
    H H2A 0.1468 0.1813 0.8708 0.035 Uiso calc R 1 . .
    H H2B 0.1300 0.2547 0.8008 0.035 Uiso calc R 1 . .
    C C1 0.3795(2) 0.4370(4) 0.4548(4) 0.0312(11) Uani d . 1 . .
    H H1 0.3854 0.4959 0.4170 0.037 Uiso calc R 1 . .
    C C2 0.3548(3) 0.3633(5) 0.3856(4) 0.0449(15) Uani d . 1 . .
    H H20 0.3187 0.3857 0.3631 0.054 Uiso calc R 1 . .
    H H21 0.3490 0.3036 0.4208 0.054 Uiso calc R 1 . .
    C C3 0.3924(3) 0.3444(5) 0.2965(4) 0.0463(15) Uani d . 1 . .
    H H31 0.3762 0.2941 0.2564 0.056 Uiso calc R 1 . .
    H H32 0.3950 0.4021 0.2571 0.056 Uiso calc R 1 . .
    C C4 0.4753(3) 0.3838(5) 0.3975(4) 0.0504(16) Uani d . 1 . .
    H H41 0.4819 0.4442 0.3641 0.060 Uiso calc R 1 . .
    H H42 0.5109 0.3587 0.4192 0.060 Uiso calc R 1 . .
    C C5 0.4370(2) 0.4003(5) 0.4866(4) 0.0401(13) Uani d . 1 . .
    H H51 0.4327 0.3406 0.5223 0.048 Uiso calc R 1 . .
    H H52 0.4542 0.4468 0.5302 0.048 Uiso calc R 1 . .
    C C6 0.3415(2) 0.4628(4) 0.5419(4) 0.0352(12) Uani d . 1 . .
    H H61 0.3615 0.5075 0.5835 0.042 Uiso calc R 1 . .
    H H62 0.3091 0.4961 0.5165 0.042 Uiso calc R 1 . .
    C C7 0.3214(2) 0.3803(4) 0.6050(4) 0.0340(12) Uani d . 1 . .
    H H71 0.3532 0.3498 0.6359 0.041 Uiso calc R 1 . .
    H H72 0.3032 0.3330 0.5638 0.041 Uiso calc R 1 . .
    C C8 0.2805(2) 0.4140(4) 0.6843(4) 0.0295(10) Uani d . 1 . .
    H H81 0.2501 0.4479 0.6526 0.035 Uiso calc R 1 . .
    H H82 0.2997 0.4596 0.7262 0.035 Uiso calc R 1 . .
    C C9 0.25557(19) 0.3348(3) 0.7494(3) 0.0261(9) Uani d . 1 . .
    H H9 0.2860 0.3038 0.7853 0.031 Uiso calc R 1 . .
    C C10 0.2149(2) 0.3782(3) 0.8239(3) 0.0274(10) Uani d . 1 . .
    H H101 0.2345 0.4251 0.8637 0.033 Uiso calc R 1 . .
    H H102 0.1853 0.4112 0.7893 0.033 Uiso calc R 1 . .
    C C11 0.1898(2) 0.3022(4) 0.8900(4) 0.0338(11) Uani d . 1 . .
    H H111 0.2191 0.2718 0.9279 0.041 Uiso calc R 1 . .
    H H112 0.1639 0.3321 0.9354 0.041 Uiso calc R 1 . .
    C C12 0.1969(2) 0.1832(4) 0.7545(4) 0.0365(12) Uani d . 1 . .
    H H121 0.1751 0.1405 0.7135 0.044 Uiso calc R 1 . .
    H H122 0.2254 0.1453 0.7868 0.044 Uiso calc R 1 . .
    C C13 0.22476(19) 0.2581(4) 0.6904(4) 0.0299(10) Uani d . 1 . .
    H H131 0.1966 0.2889 0.6501 0.036 Uiso calc R 1 . .
    H H132 0.2510 0.2265 0.6470 0.036 Uiso calc R 1 . .
    Mo Mo1 0.484896(16) 0.38831(3) 0.05948(3) 0.02043(11) Uani d . 1 . .
    Mo Mo2 0.555686(16) 0.54337(3) 0.18157(3) 0.02254(11) Uani d . 1 . .
    Mo Mo3 0.422788(16) 0.61244(3) 0.11200(3) 0.02489(11) Uani d . 1 . .
    Mo Mo4 0.650139(17) 0.54832(3) 0.00726(3) 0.02559(11) Uani d . 1 . .
    O O1 0.47977(13) 0.4851(2) 0.1631(2) 0.0225(6) Uani d . 1 . .
    O O2 0.55436(13) 0.4788(2) 0.0253(2) 0.0211(6) Uani d . 1 . .
    O O3 0.49781(13) 0.3539(2) -0.0778(2) 0.0230(6) Uani d . 1 . .
    O O4 0.41461(13) 0.3525(3) 0.0625(2) 0.0273(7) Uani d . 1 . .
    O O5 0.51905(15) 0.3005(3) 0.1209(3) 0.0347(8) Uani d . 1 . .
    O O6 0.36637(13) 0.5174(3) 0.1144(2) 0.0279(7) Uani d . 1 . .
    O O7 0.39269(15) 0.7001(3) 0.0433(3) 0.0387(9) Uani d . 1 . .
    O O8 0.54174(16) 0.6221(3) 0.2737(3) 0.0353(8) Uani d . 1 . .
    O O9 0.61609(14) 0.6091(3) 0.1208(2) 0.0295(8) Uani d . 1 . .
    O O10 0.42016(15) 0.6529(3) 0.2296(3) 0.0420(10) Uani d . 1 . .
    O O11 0.58676(15) 0.4471(3) 0.2357(3) 0.0336(8) Uani d . 1 . .
    O O12 0.70309(16) 0.6243(3) -0.0214(3) 0.0415(10) Uani d . 1 . .
    O O13 0.68141(15) 0.4542(3) 0.0665(3) 0.0366(9) Uani d . 1 . .
loop_
    _atom_site_aniso_label
    _atom_site_aniso_U_11
    _atom_site_aniso_U_22
    _atom_site_aniso_U_33
    _atom_site_aniso_U_12
    _atom_site_aniso_U_13
    _atom_site_aniso_U_23
    N1 0.089(4) 0.040(3) 0.033(3) 0.024(3) 0.017(3) 0.007(2)
    N2 0.0215(18) 0.028(2) 0.038(2) -0.0026(17) -0.0008(17) 0.0090(18)
    C1 0.040(3) 0.027(3) 0.027(2) -0.005(2) 0.004(2) 0.003(2)
    C2 0.055(4) 0.051(3) 0.029(3) -0.020(3) 0.004(2) 0.003(3)
    C3 0.066(4) 0.047(3) 0.026(3) -0.020(3) 0.005(3) -0.003(3)
    C4 0.045(3) 0.071(5) 0.035(3) 0.007(3) 0.006(3) 0.004(3)
    C5 0.038(3) 0.050(3) 0.033(3) 0.000(3) 0.003(2) 0.003(3)
    C6 0.041(3) 0.031(3) 0.034(3) 0.000(2) 0.009(2) 0.006(2)
    C7 0.035(3) 0.032(3) 0.034(3) -0.003(2) 0.010(2) 0.002(2)
    C8 0.032(3) 0.027(2) 0.029(2) 0.000(2) 0.005(2) 0.001(2)
    C9 0.023(2) 0.027(2) 0.028(2) -0.0002(19) 0.0011(18) 0.002(2)
    C10 0.030(2) 0.025(2) 0.028(2) -0.0036(19) 0.0047(19) -0.0025(19)
    C11 0.034(3) 0.042(3) 0.026(2) -0.004(2) 0.005(2) 0.001(2)
    C12 0.033(3) 0.026(2) 0.051(3) -0.002(2) 0.005(2) -0.007(2)
    C13 0.023(2) 0.030(2) 0.036(2) -0.0020(19) 0.005(2) -0.004(2)
    Mo1 0.0216(2) 0.0201(2) 0.01959(19) -0.00003(14) -0.00049(14) 0.00314(15)
    Mo2 0.0213(2) 0.0275(2) 0.01882(19) -0.00030(15) -0.00195(14) 0.00103(15)
    Mo3 0.0206(2) 0.0281(2) 0.0260(2) 0.00483(16) 0.00207(15) -0.00384(16)
    Mo4 0.0195(2) 0.0321(2) 0.0252(2) -0.00429(16) -0.00038(15) 0.00520(17)
    O1 0.0205(15) 0.0300(17) 0.0170(14) 0.0002(13) 0.0031(12) 0.0006(13)
    O2 0.0197(15) 0.0237(16) 0.0198(15) -0.0001(12) -0.0010(12) 0.0010(12)
    O3 0.0209(15) 0.0241(16) 0.0240(15) -0.0016(13) -0.0005(13) -0.0003(13)
    O4 0.0245(16) 0.0300(18) 0.0272(17) -0.0058(14) 0.0000(13) 0.0027(14)
    O5 0.037(2) 0.0296(19) 0.0371(19) 0.0021(16) -0.0061(16) 0.0099(16)
    O6 0.0201(16) 0.0387(19) 0.0249(16) 0.0002(14) 0.0026(13) -0.0009(15)
    O7 0.0318(19) 0.037(2) 0.048(2) 0.0123(17) -0.0005(17) 0.0045(18)
    O8 0.036(2) 0.042(2) 0.0280(17) 0.0018(17) -0.0007(15) -0.0062(15)
    O9 0.0248(17) 0.037(2) 0.0266(16) -0.0101(14) -0.0020(14) 0.0012(15)
    O10 0.0317(19) 0.059(3) 0.035(2) 0.0075(19) 0.0045(16) -0.0158(19)
    O11 0.0270(18) 0.039(2) 0.0353(19) 0.0033(16) -0.0050(15) 0.0038(16)
    O12 0.0287(19) 0.053(2) 0.043(2) -0.0137(18) -0.0003(17) 0.0127(19)
    O13 0.0295(19) 0.044(2) 0.036(2) 0.0029(17) -0.0057(16) 0.0088(17)
_geom_special_details
;
 All esds (except the esd in the dihedral angle between two l.s. planes)
 are estimated using the full covariance matrix.  The cell esds are taken
 into account individually in the estimation of esds in distances, angles
 and torsion angles; correlations between esds in cell parameters are only
 used when they are defined by crystal symmetry.  An approximate (isotropic)
 treatment of cell esds is used for estimating esds involving l.s. planes.
;
loop_
    _geom_bond_atom_site_label_1
    _geom_bond_atom_site_label_2
    _geom_bond_site_symmetry_2
    _geom_bond_distance
    _geom_bond_publ_flag
    N1 C4 . 1.478(9) ?
    N1 C3 . 1.482(9) ?
    N1 H1A . 0.9000 ?
    N1 H1B . 0.9000 ?
    N2 C12 . 1.503(6) ?
    N2 C11 . 1.506(6) ?
    N2 H2A . 0.9000 ?
    N2 H2B . 0.9000 ?
    C1 C2 . 1.516(8) ?
    C1 C5 . 1.534(8) ?
    C1 C6 . 1.540(7) ?
    C1 H1 . 0.9800 ?
    C2 C3 . 1.536(8) ?
    C2 H20 . 0.9700 ?
    C2 H21 . 0.9700 ?
    C3 H31 . 0.9700 ?
    C3 H32 . 0.9700 ?
    C4 C5 . 1.540(8) ?
    C4 H41 . 0.9700 ?
    C4 H42 . 0.9700 ?
    C5 H51 . 0.9700 ?
    C5 H52 . 0.9700 ?
    C6 C7 . 1.514(7) ?
    C6 H61 . 0.9700 ?
    C6 H62 . 0.9700 ?
    C7 C8 . 1.534(7) ?
    C7 H71 . 0.9700 ?
    C7 H72 . 0.9700 ?
    C8 C9 . 1.538(7) ?
    C8 H81 . 0.9700 ?
    C8 H82 . 0.9700 ?
    C9 C13 . 1.528(7) ?
    C9 C10 . 1.533(6) ?
    C9 H9 . 0.9800 ?
    C10 C11 . 1.516(7) ?
    C10 H101 . 0.9700 ?
    C10 H102 . 0.9700 ?
    C11 H111 . 0.9700 ?
    C11 H112 . 0.9700 ?
    C12 C13 . 1.517(7) ?
    C12 H121 . 0.9700 ?
    C12 H122 . 0.9700 ?
    C13 H131 . 0.9700 ?
    C13 H132 . 0.9700 ?
    Mo1 O5 . 1.695(3) ?
    Mo1 O4 . 1.758(3) ?
    Mo1 O1 . 1.958(3) ?
    Mo1 O3 . 1.958(3) ?
    Mo1 O2 . 2.140(3) ?
    Mo1 O2 5_665 2.378(3) ?
    Mo1 Mo2 . 3.213(2) ?
    Mo2 O8 . 1.702(4) ?
    Mo2 O11 . 1.703(4) ?
    Mo2 O9 . 1.903(3) ?
    Mo2 O1 . 2.009(3) ?
    Mo2 O2 . 2.316(3) ?
    Mo2 O3 5_665 2.387(3) ?
    Mo3 O7 . 1.700(4) ?
    Mo3 O10 . 1.703(4) ?
    Mo3 O6 . 1.894(3) ?
    Mo3 O3 5_665 2.015(3) ?
    Mo3 O2 5_665 2.329(3) ?
    Mo3 O1 . 2.346(3) ?
    Mo4 O12 . 1.699(4) ?
    Mo4 O13 . 1.713(4) ?
    Mo4 O6 5_665 1.937(3) ?
    Mo4 O9 . 1.945(4) ?
    Mo4 O4 5_665 2.286(3) ?
    Mo4 O2 . 2.505(3) ?
loop_
    _geom_angle_atom_site_label_1
    _geom_angle_atom_site_label_2
    _geom_angle_atom_site_label_3
    _geom_angle_site_symmetry_1
    _geom_angle_site_symmetry_3
    _geom_angle
    _geom_angle_publ_flag
    C4 N1 C3 . . 113.8(5) ?
    C4 N1 H1A . . 108.8 ?
    C3 N1 H1A . . 108.8 ?
    C4 N1 H1B . . 108.8 ?
    C3 N1 H1B . . 108.8 ?
    H1A N1 H1B . . 107.7 ?
    C12 N2 C11 . . 111.7(4) ?
    C12 N2 H2A . . 109.3 ?
    C11 N2 H2A . . 109.3 ?
    C12 N2 H2B . . 109.3 ?
    C11 N2 H2B . . 109.3 ?
    H2A N2 H2B . . 107.9 ?
    C2 C1 C5 . . 107.6(5) ?
    C2 C1 C6 . . 114.0(5) ?
    C5 C1 C6 . . 113.0(4) ?
    C2 C1 H1 . . 107.3 ?
    C5 C1 H1 . . 107.3 ?
    C6 C1 H1 . . 107.3 ?
    C1 C2 C3 . . 112.3(5) ?
    C1 C2 H20 . . 109.1 ?
    C3 C2 H20 . . 109.1 ?
    C1 C2 H21 . . 109.1 ?
    C3 C2 H21 . . 109.1 ?
    H20 C2 H21 . . 107.9 ?
    N1 C3 C2 . . 110.1(5) ?
    N1 C3 H31 . . 109.6 ?
    C2 C3 H31 . . 109.6 ?
    N1 C3 H32 . . 109.6 ?
    C2 C3 H32 . . 109.6 ?
    H31 C3 H32 . . 108.2 ?
    N1 C4 C5 . . 109.8(5) ?
    N1 C4 H41 . . 109.7 ?
    C5 C4 H41 . . 109.7 ?
    N1 C4 H42 . . 109.7 ?
    C5 C4 H42 . . 109.7 ?
    H41 C4 H42 . . 108.2 ?
    C1 C5 C4 . . 111.2(5) ?
    C1 C5 H51 . . 109.4 ?
    C4 C5 H51 . . 109.4 ?
    C1 C5 H52 . . 109.4 ?
    C4 C5 H52 . . 109.4 ?
    H51 C5 H52 . . 108.0 ?
    C7 C6 C1 . . 116.8(4) ?
    C7 C6 H61 . . 108.1 ?
    C1 C6 H61 . . 108.1 ?
    C7 C6 H62 . . 108.1 ?
    C1 C6 H62 . . 108.1 ?
    H61 C6 H62 . . 107.3 ?
    C6 C7 C8 . . 111.9(4) ?
    C6 C7 H71 . . 109.2 ?
    C8 C7 H71 . . 109.2 ?
    C6 C7 H72 . . 109.2 ?
    C8 C7 H72 . . 109.2 ?
    H71 C7 H72 . . 107.9 ?
    C7 C8 C9 . . 115.9(4) ?
    C7 C8 H81 . . 108.3 ?
    C9 C8 H81 . . 108.3 ?
    C7 C8 H82 . . 108.3 ?
    C9 C8 H82 . . 108.3 ?
    H81 C8 H82 . . 107.4 ?
    C13 C9 C10 . . 108.6(4) ?
    C13 C9 C8 . . 112.7(4) ?
    C10 C9 C8 . . 110.3(4) ?
    C13 C9 H9 . . 108.4 ?
    C10 C9 H9 . . 108.4 ?
    C8 C9 H9 . . 108.4 ?
    C11 C10 C9 . . 111.8(4) ?
    C11 C10 H101 . . 109.2 ?
    C9 C10 H101 . . 109.2 ?
    C11 C10 H102 . . 109.2 ?
    C9 C10 H102 . . 109.2 ?
    H101 C10 H102 . . 107.9 ?
    N2 C11 C10 . . 110.7(4) ?
    N2 C11 H111 . . 109.5 ?
    C10 C11 H111 . . 109.5 ?
    N2 C11 H112 . . 109.5 ?
    C10 C11 H112 . . 109.5 ?
    H111 C11 H112 . . 108.1 ?
    N2 C12 C13 . . 112.2(4) ?
    N2 C12 H121 . . 109.2 ?
    C13 C12 H121 . . 109.2 ?
    N2 C12 H122 . . 109.2 ?
    C13 C12 H122 . . 109.2 ?
    H121 C12 H122 . . 107.9 ?
    C12 C13 C9 . . 112.9(4) ?
    C12 C13 H131 . . 109.0 ?
    C9 C13 H131 . . 109.0 ?
    C12 C13 H132 . . 109.0 ?
    C9 C13 H132 . . 109.0 ?
    H131 C13 H132 . . 107.8 ?
    O5 Mo1 O4 . . 104.29(17) ?
    O5 Mo1 O1 . . 99.82(16) ?
    O4 Mo1 O1 . . 96.81(15) ?
    O5 Mo1 O3 . . 102.72(16) ?
    O4 Mo1 O3 . . 95.99(14) ?
    O1 Mo1 O3 . . 150.38(13) ?
    O5 Mo1 O2 . . 99.06(15) ?
    O4 Mo1 O2 . . 156.65(14) ?
    O1 Mo1 O2 . . 78.50(12) ?
    O3 Mo1 O2 . . 79.18(12) ?
    O5 Mo1 O2 . 5_665 174.01(15) ?
    O4 Mo1 O2 . 5_665 81.53(13) ?
    O1 Mo1 O2 . 5_665 77.87(12) ?
    O3 Mo1 O2 . 5_665 77.75(12) ?
    O2 Mo1 O2 . 5_665 75.12(12) ?
    O5 Mo1 Mo2 . . 88.51(13) ?
    O4 Mo1 Mo2 . . 133.24(11) ?
    O1 Mo1 Mo2 . . 36.43(9) ?
    O3 Mo1 Mo2 . . 125.24(9) ?
    O2 Mo1 Mo2 . . 46.06(8) ?
    O2 Mo1 Mo2 5_665 . 86.41(8) ?
    O8 Mo2 O11 . . 105.86(18) ?
    O8 Mo2 O9 . . 99.28(17) ?
    O11 Mo2 O9 . . 103.59(17) ?
    O8 Mo2 O1 . . 100.10(16) ?
    O11 Mo2 O1 . . 97.61(15) ?
    O9 Mo2 O1 . . 145.99(13) ?
    O8 Mo2 O2 . . 158.21(15) ?
    O11 Mo2 O2 . . 95.70(15) ?
    O9 Mo2 O2 . . 78.23(13) ?
    O1 Mo2 O2 . . 73.42(12) ?
    O8 Mo2 O3 . 5_665 86.92(15) ?
    O11 Mo2 O3 . 5_665 164.71(15) ?
    O9 Mo2 O3 . 5_665 82.07(13) ?
    O1 Mo2 O3 . 5_665 71.40(12) ?
    O2 Mo2 O3 . 5_665 71.29(11) ?
    O8 Mo2 Mo1 . . 135.47(13) ?
    O11 Mo2 Mo1 . . 85.78(13) ?
    O9 Mo2 Mo1 . . 119.95(11) ?
    O1 Mo2 Mo1 . . 35.37(9) ?
    O2 Mo2 Mo1 . . 41.72(8) ?
    O3 Mo2 Mo1 5_665 . 79.14(8) ?
    O7 Mo3 O10 . . 105.4(2) ?
    O7 Mo3 O6 . . 102.07(17) ?
    O10 Mo3 O6 . . 100.89(18) ?
    O7 Mo3 O3 . 5_665 96.11(16) ?
    O10 Mo3 O3 . 5_665 100.15(16) ?
    O6 Mo3 O3 . 5_665 147.28(14) ?
    O7 Mo3 O2 . 5_665 92.78(16) ?
    O10 Mo3 O2 . 5_665 161.40(16) ?
    O6 Mo3 O2 . 5_665 78.48(13) ?
    O3 Mo3 O2 5_665 5_665 73.64(12) ?
    O7 Mo3 O1 . . 162.66(15) ?
    O10 Mo3 O1 . . 89.54(16) ?
    O6 Mo3 O1 . . 83.19(13) ?
    O3 Mo3 O1 5_665 . 72.21(12) ?
    O2 Mo3 O1 5_665 . 71.90(11) ?
    O12 Mo4 O13 . . 104.98(19) ?
    O12 Mo4 O6 . 5_665 104.46(17) ?
    O13 Mo4 O6 . 5_665 97.60(17) ?
    O12 Mo4 O9 . . 103.06(18) ?
    O13 Mo4 O9 . . 98.10(17) ?
    O6 Mo4 O9 5_665 . 143.39(14) ?
    O12 Mo4 O4 . 5_665 92.01(16) ?
    O13 Mo4 O4 . 5_665 163.01(15) ?
    O6 Mo4 O4 5_665 5_665 77.87(14) ?
    O9 Mo4 O4 . 5_665 77.50(14) ?
    O12 Mo4 O2 . . 161.62(16) ?
    O13 Mo4 O2 . . 93.37(15) ?
    O6 Mo4 O2 5_665 . 73.37(12) ?
    O9 Mo4 O2 . . 72.87(12) ?
    O4 Mo4 O2 5_665 . 69.64(11) ?
    Mo1 O1 Mo2 . . 108.20(14) ?
    Mo1 O1 Mo3 . . 110.06(14) ?
    Mo2 O1 Mo3 . . 105.02(14) ?
    Mo1 O2 Mo2 . . 92.22(11) ?
    Mo1 O2 Mo3 . 5_665 92.13(12) ?
    Mo2 O2 Mo3 . 5_665 161.78(15) ?
    Mo1 O2 Mo1 . 5_665 104.88(12) ?
    Mo2 O2 Mo1 . 5_665 98.66(12) ?
    Mo3 O2 Mo1 5_665 5_665 97.29(12) ?
    Mo1 O2 Mo4 . . 164.32(15) ?
    Mo2 O2 Mo4 . . 85.83(10) ?
    Mo3 O2 Mo4 5_665 . 85.22(10) ?
    Mo1 O2 Mo4 5_665 . 90.78(11) ?
    Mo1 O3 Mo3 . 5_665 108.30(14) ?
    Mo1 O3 Mo2 . 5_665 109.63(14) ?
    Mo3 O3 Mo2 5_665 5_665 103.34(13) ?
    Mo1 O4 Mo4 . 5_665 118.04(17) ?
    Mo3 O6 Mo4 . 5_665 117.50(17) ?
    Mo2 O9 Mo4 . . 117.21(17) ?
loop_
    _geom_hbond_atom_site_label_D
    _geom_hbond_atom_site_label_H
    _geom_hbond_atom_site_label_A
    _geom_hbond_site_symmetry_A
    _geom_hbond_distance_DH
    _geom_hbond_distance_HA
    _geom_hbond_distance_DA
    _geom_hbond_angle_DHA
    N1 H1B O5 . 0.90 2.42 3.312(6) 171.7
    N2 H2B O10 2_565 0.90 2.01 2.886(5) 163.3
data_global
_journal_date_recd_electronic     2010-03-29
_journal_date_accepted     2010-04-13
_journal_name_full     'Acta Crystallographica, Section E'
_journal_year     2010
_journal_volume     66
_journal_issue      5
_journal_page_first     m533
_journal_page_last     m534
_journal_paper_category     QM
_journal_coeditor_code     DN2553
_publ_contact_author_name     'Professor M. F. Zid'
_publ_contact_author_address
;
Laboratoire de Mat\'eriaux et Cristallochimie
Facult\'e des Sciences
Universit\'e de Tunis ElManar
2092 ElManar Tunis
Tunisia
;
_publ_contact_author_email     faouzi.zid@fst.rnu.tn
_publ_contact_author_fax     '216 (1) 88 50 08'
_publ_contact_author_phone     '216 (1) 87 26 00'
_publ_section_title
;
Bis[4,4'-(propane-1,3-diyl)dipiperidinium] \b-octamolybdate(VI)
;
loop_
    _publ_author_name
    _publ_author_address
    'Driss, Mohamed'
;
Laboratoire de Mat\'eriaux et Cristallochimie
Facult\'e des Sciences de Tunis
Universit\'e de Tunis El Manar
2092 Manar II Tunis
Tunisia
;
    'Ksiksi, Rekaya'
;
Laboratoire de Mat\'eriaux et Cristallochimie
Facult\'e des Sciences de Tunis
Universit\'e de Tunis El Manar
2092 Manar II Tunis
Tunisia
;
    'Ben Amor, Fatma'
;
Laboratoire de Mat\'eriaux et Cristallochimie
Facult\'e des Sciences de Tunis
Universit\'e de Tunis El Manar
2092 Manar II Tunis
Tunisia
;
    'Zid, Mohamed Faouzi'
;
Laboratoire de Mat\'eriaux et Cristallochimie
Facult\'e des Sciences de Tunis
Universit\'e de Tunis El Manar
2092 Manar II Tunis
Tunisia
;
