# Supplementary material for: Bis­[4,4′-(propane-1,3-di­yl)­dipiperidin­ium] β-octa­molybdate(VI)
Source: Acta Crystallogr Sect E Struct Rep Online. 2010 Apr 17;66(Pt 5):m533–4. doi: 10.1107/S1600536810013632 (PMC2979165; doi:10.1107/S1600536810013632)
Supplement: Supplementary file 2 [file e-66-0m533-Isup2.hkl]

#
# h,k,l, Fc-squared, Fo-squared, sigma(Fo-squared) and status flag
#
data_I
_shelx_title '  drs9 in P b c a'
_shelx_refln_list_code          4
_shelx_F_calc_maximum      744.04
_exptl_crystal_F_000      3136.00
_reflns_d_resolution_high  0.7834
 
loop_
 _symmetry_equiv_pos_as_xyz
 'x, y, z'
 '-x+1/2, -y, z+1/2'
 'x+1/2, -y+1/2, -z'
 '-x, y+1/2, -z+1/2'
 '-x, -y, -z'
 'x-1/2, y, -z-1/2'
 '-x-1/2, y-1/2, z'
 'x, -y-1/2, z-1/2'
 
_cell_length_a    23.9750
_cell_length_b    13.9350
_cell_length_c    13.6470
_cell_angle_alpha  90.000
_cell_angle_beta   90.000
_cell_angle_gamma  90.000
 
_shelx_F_squared_multiplier     1.000
 
loop_
 _refln_index_h
 _refln_index_k
 _refln_index_l
 _refln_F_squared_calc
 _refln_F_squared_meas
 _refln_F_squared_sigma
 _refln_observed_status
   4   0   0     2570.83     2671.45     83.43 o
   6   0   0     7801.68     7022.54    157.79 o
   8   0   0    42439.53    43015.48    444.76 o
  10   0   0    31201.51    29014.27    402.42 o
  12   0   0    44829.70    42992.20    548.55 o
  14   0   0   155855.48   153600.56   1155.01 o
  16   0   0      669.04      812.93     68.63 o
  18   0   0     1381.36     1562.74    122.47 o
  20   0   0     3490.16     3561.49    235.73 o
  22   0   0    14668.25    15298.02    487.84 o
  24   0   0    18773.27    18331.11    570.46 o
  26   0   0      215.32      300.24    182.65 o
  28   0   0     9690.09     9020.60    462.99 o
  30   0   0    60234.93    56561.88   1179.56 o
   2   1   0     3426.66     3325.37    199.50 o
   4   1   0     7892.84     6949.84    552.80 o
   6   1   0     3650.68     3280.21    102.15 o
   8   1   0   137218.80   134872.14   7472.31 o
  10   1   0    83571.87    81184.03   3628.29 o
  12   1   0     1986.38     2250.43     96.87 o
  14   1   0      562.79      689.77     41.51 o
  16   1   0      674.13      819.02     54.61 o
  18   1   0      498.80      558.98    118.56 o
  20   1   0    13853.53    13513.07    307.30 o
  22   1   0    40457.46    38863.04    619.20 o
  24   1   0    12323.04    12874.51    435.51 o
  26   1   0     1710.21     1609.22    110.86 o
  28   1   0      283.24       95.19    124.24 o
  30   1   0      640.55      934.07    264.34 o
   0   2   0   359098.59   390891.19   4075.68 o
   2   2   0    73919.27    83248.27    453.65 o
   4   2   0    40330.26    44996.02    373.82 o
   6   2   0     8474.10     9155.46    196.66 o
   8   2   0    22076.13    25034.01    358.48 o
  10   2   0   150212.11   154926.70   1004.38 o
  12   2   0      942.24     1465.06     97.65 o
  14   2   0    34593.85    36629.46    574.02 o
  16   2   0     1022.23      926.47     78.95 o
  18   2   0     2713.43     2891.51    200.55 o
  20   2   0    18035.48    17971.30    503.40 o
  22   2   0       55.84      287.34    178.78 o
  24   2   0    11886.84    12223.48    476.00 o
  26   2   0     2232.61     2611.64    210.14 o
  28   2   0     4204.37     3989.62    283.75 o
  30   2   0    15107.80    14700.87    605.71 o
   2   3   0   192136.59   207914.20    881.40 o
   4   3   0    14492.61    15605.19    247.45 o
   6   3   0    24511.83    26800.53    355.40 o
   8   3   0   302986.88   334577.69   1473.25 o
  10   3   0   173565.97   184778.39   1140.91 o
  12   3   0       20.57      187.48     82.79 o
  14   3   0     1782.68     1978.03    151.51 o
  16   3   0      259.03      312.17     50.90 o
  18   3   0     4429.79     4670.04    256.79 o
  20   3   0    66361.43    64759.32    948.50 o
  22   3   0   127596.98   123463.83   1405.27 o
  24   3   0    12361.68    11843.90    472.49 o
  26   3   0      215.70      392.69     79.25 o
  28   3   0      805.66      658.55    234.23 o
  30   3   0     8839.22     8128.07    475.43 o
   0   4   0   226467.08   227610.59   1015.90 o
   2   4   0   121654.54   129425.23    764.83 o
   4   4   0    51507.16    57803.67    528.70 o
   6   4   0    14522.84    16533.33    301.83 o
   8   4   0     1519.82     1394.42     98.66 o
  10   4   0   165871.72   173372.78   1153.31 o
  12   4   0    63871.33    66312.84    764.12 o
  14   4   0    17853.96    18930.66    438.29 o
  16   4   0      407.09      394.66    133.06 o
  18   4   0    31437.28    32364.88    652.17 o
  20   4   0    49282.88    51352.53    866.90 o
  22   4   0     6345.77     6350.68    341.41 o
  24   4   0     8885.30     8896.12    426.84 o
  26   4   0     3498.27     3357.82    239.87 o
  28   4   0     2307.76     2203.55    193.38 o
   2   5   0    60950.47    60775.32    571.95 o
   4   5   0    14358.42    17320.00    316.32 o
   6   5   0       16.83       11.92     74.09 o
   8   5   0    27808.94    30356.21    472.21 o
  10   5   0    28873.98    29752.80    492.63 o
  12   5   0   175051.70   189173.28   1366.78 o
  14   5   0     9284.15     9316.72    332.96 o
  16   5   0      634.33     1073.56     71.21 o
  18   5   0    15657.97    17224.22    492.06 o
  20   5   0     6054.91     5604.63    322.38 o
  22   5   0    13367.60    13780.82    495.95 o
  24   5   0     4115.60     4329.10    328.91 o
  26   5   0     3462.19     3357.42    260.50 o
  28   5   0     3107.70     2966.31    225.97 o
   0   6   0    14931.91    14271.54    299.30 o
   2   6   0     1228.88      980.28     69.95 o
   4   6   0       33.32       96.96     71.51 o
   6   6   0       67.27      117.90     63.14 o
   8   6   0        1.96      -79.56     79.56 o
  10   6   0        2.86      330.50    114.03 o
  12   6   0     5040.56     4870.19    265.96 o
  14   6   0    11036.86    11123.23    378.71 o
  16   6   0     3325.66     3674.02    241.54 o
  18   6   0       21.53        0.00    142.38 o
  20   6   0     5065.09     4920.16    315.82 o
  22   6   0     1554.99     1756.63    155.97 o
  24   6   0      716.18      745.53     99.55 o
  26   6   0      717.09      647.58    110.19 o
  28   6   0       67.82      163.32    208.42 o
   2   7   0    71102.04    67965.27    719.69 o
   4   7   0    26128.47    26953.66    468.09 o
   6   7   0     1230.09     1730.79    131.82 o
   8   7   0     1195.35     1167.98    110.22 o
  10   7   0   110357.15   115329.89   1076.19 o
  12   7   0   273034.22   300184.97   1898.85 o
  14   7   0     2613.28     3052.60    219.89 o
  16   7   0      806.84     1141.90     92.80 o
  18   7   0    26822.11    27888.59    656.16 o
  20   7   0     1871.73     2148.72    169.20 o
  22   7   0      221.82      480.96    185.55 o
  24   7   0    14181.39    15167.13    578.94 o
  26   7   0     2280.54     2457.19    188.54 o
  28   7   0     3449.40     3581.56    282.08 o
   0   8   0    14576.81    15887.40    372.87 o
   2   8   0    43087.16    44601.02    630.91 o
   4   8   0    41731.03    46626.68    654.81 o
   6   8   0     1102.07     1507.91    123.11 o
   8   8   0     3747.03     4260.23    238.08 o
  10   8   0    64004.54    66882.01    859.36 o
  12   8   0    15918.98    17004.89    475.47 o
  14   8   0     4856.69     5239.83    297.14 o
  16   8   0      127.80      135.62    139.49 o
  18   8   0     8519.06     9033.89    410.41 o
  20   8   0    53024.75    56910.91   1014.96 o
  22   8   0     2211.46     2086.28    157.61 o
  24   8   0     6267.87     6528.01    393.91 o
  26   8   0        1.60      -40.59    204.23 o
   2   9   0    18648.09    20058.66    455.30 o
   4   9   0     1502.77     1804.31    132.79 o
   6   9   0     2087.93     2459.10    176.99 o
   8   9   0    16029.89    17668.28    459.40 o
  10   9   0      359.09      444.91     67.01 o
  12   9   0       58.02      233.54    128.53 o
  14   9   0        2.74        0.00    119.19 o
  16   9   0       17.81      -14.82    155.26 o
  18   9   0     3375.21     3260.33    236.01 o
  20   9   0     1425.52     1362.45    126.32 o
  22   9   0    13828.51    14002.80    564.99 o
  24   9   0       37.08      341.13    154.30 o
  26   9   0      496.61      428.15    205.54 o
   0  10   0     3582.00     3479.62    225.78 o
   2  10   0    16988.13    18067.10    456.66 o
   4  10   0    31811.43    33623.49    644.01 o
   6  10   0      261.00      257.08    130.79 o
   8  10   0     7110.82     8323.39    342.26 o
  10  10   0    90232.44    95903.38   1142.22 o
  12  10   0     2201.09     2636.10    197.92 o
  14  10   0     2028.65     2122.76    162.45 o
  16  10   0      619.00      700.74     82.48 o
  18  10   0    12411.89    13010.89    519.01 o
  20  10   0    51860.00    56184.89   1092.69 o
  22  10   0     4659.60     4508.31    327.00 o
  24  10   0     2463.90     2647.75    211.11 o
   2  11   0    11417.14    12113.15    406.44 o
   4  11   0     1889.52     1931.69    170.83 o
   6  11   0    10871.25    11582.76    417.95 o
   8  11   0    30420.56    32260.00    697.77 o
  10  11   0    32581.60    34502.24    724.98 o
  12  11   0    26167.50    27997.71    689.31 o
  14  11   0     3840.26     3798.31    246.36 o
  16  11   0      201.21      355.32    134.33 o
  18  11   0     2384.71     2648.49    199.52 o
  20  11   0    14425.89    15907.20    619.34 o
  22  11   0    11960.45    12405.43    596.29 o
  24  11   0     9663.87     9664.83    535.55 o
   0  12   0   163676.80   168336.38   1572.09 o
   2  12   0    30004.80    31206.66    686.90 o
   4  12   0     1168.62     1320.86     94.42 o
   6  12   0     3503.04     3684.44    270.22 o
   8  12   0    12277.97    13713.78    481.03 o
  10  12   0    14158.46    14046.78    504.84 o
  12  12   0     2421.48     2573.21    208.55 o
  14  12   0    13356.35    15252.52    549.52 o
  16  12   0       83.06      271.88    185.87 o
  18  12   0      686.23      938.83    105.03 o
  20  12   0     4558.64     4989.22    393.09 o
  22  12   0     2893.59     3120.52    219.19 o
   2  13   0    12855.16    13354.29    489.81 o
   4  13   0        2.52      176.20    139.16 o
   6  13   0     1427.42     1714.06    160.16 o
   8  13   0     1795.63     2241.48    158.56 o
  10  13   0     2839.13     3811.36    289.81 o
  12  13   0    20410.40    20869.36    655.08 o
  14  13   0     2645.65     3276.56    262.06 o
  16  13   0       92.84      505.43    173.95 o
  18  13   0     5004.28     5579.59    415.38 o
  20  13   0     1217.50     1271.78    123.73 o
   0  14   0    89394.91    90218.51   1290.84 o
   2  14   0    24672.01    25778.93    693.26 o
   4  14   0     2511.45     2501.04    187.28 o
   6  14   0        4.05       49.29    117.25 o
   8  14   0     5544.43     6137.19    388.39 o
  10  14   0     2740.38     3187.69    254.65 o
  12  14   0     3428.12     3910.67    279.84 o
  14  14   0     7798.87     7749.92    485.06 o
  16  14   0      649.48      687.52    247.43 o
  18  14   0        0.14       22.23    230.96 o
   2  15   0     5368.38     5268.11    373.53 o
   4  15   0        5.81      -17.72    148.82 o
   6  15   0      818.86      889.89    102.78 o
   8  15   0    50034.95    53537.34   1067.17 o
  10  15   0    10236.52     9816.67    510.85 o
  12  15   0      728.59      715.24    108.90 o
  14  15   0       38.74      191.34    160.10 o
  16  15   0      175.39      156.24    212.93 o
   0  16   0     1427.01     1412.36    118.58 o
   2  16   0        5.12       18.68    167.51 o
   4  16   0       47.93      192.63    174.27 o
   6  16   0      513.29      351.80    248.71 o
   8  16   0      207.28      226.46    250.95 o
  10  16   0     1190.56     1315.60    127.92 o
  12  16   0        9.44      -64.75    186.83 o
   2  17   0     5893.02     5590.63    394.17 o
   4  17   0      337.02      230.34    183.95 o
   6  17   0     1825.25     1664.79    136.64 o
   8  17   0    11418.14    11624.83    583.24 o
   1   1   1   553597.94   593566.06  18951.56 o
   2   1   1     1402.03     1557.92    110.77 o
   3   1   1     5001.49     5125.74    227.54 o
   4   1   1      639.51      896.08    108.23 o
   5   1   1      998.27     1340.66     46.17 o
   6   1   1    32825.01    34096.56    918.26 o
   7   1   1    19864.63    20619.18    457.46 o
   8   1   1     8560.36     8204.30    154.90 o
   9   1   1    12125.44    11861.44    205.03 o
  10   1   1     5113.16     5269.66    186.87 o
  11   1   1      255.52      336.71     44.27 o
  12   1   1    29936.14    30374.52    334.29 o
  13   1   1    90844.95    86363.20   4161.65 o
  14   1   1    65860.65    61711.21   3402.49 o
  15   1   1    22131.04    21552.19   6033.29 o
  16   1   1    76534.98    73607.91    743.67 o
  17   1   1    13169.29    12498.98    374.49 o
  18   1   1    12666.65    12153.78    608.92 o
  19   1   1      636.17      609.44    127.24 o
  20   1   1     2220.37     2278.96    130.77 o
  21   1   1      875.92      442.96    232.98 o
  22   1   1    17632.51    17185.74    277.47 o
  23   1   1    17371.00    16173.00    977.52 o
  24   1   1     8912.04     8639.96    254.28 o
  25   1   1      788.23     -346.70    545.40 o
  26   1   1      319.48      212.36    191.84 o
  27   1   1      452.48      108.88    253.47 o
  28   1   1     2610.69     1929.94    319.66 o
  29   1   1    14165.90    12589.84    574.74 o
  30   1   1     8238.79     5937.09    552.16 o
   0   2   1    82035.98    79557.71   6224.57 o
   1   2   1        2.91      107.14     15.69 o
   2   2   1       37.85      239.45    105.18 o
   3   2   1    27552.45    28662.75    570.23 o
   4   2   1     2628.84     2507.62     70.12 o
   5   2   1    10813.15    11307.42    146.35 o
   6   2   1   129978.13   144828.78   1430.59 o
   7   2   1    31907.07    35078.25    514.79 o
   8   2   1    71879.75    75411.20    450.96 o
   9   2   1   112623.60   113746.37   1987.49 o
  10   2   1    21965.31    22331.72    566.37 o
  11   2   1    49118.08    50652.14    426.10 o
  12   2   1      323.10      320.83     42.37 o
  13   2   1     5439.76     5571.58    161.06 o
  14   2   1    12811.43    12363.03    263.64 o
  15   2   1    23410.49    24176.89    346.71 o
  16   2   1     7746.28     8051.56    259.75 o
  17   2   1       76.69      162.05     48.36 o
  18   2   1     1491.21     1622.14     85.46 o
  19   2   1      303.83      264.92     97.49 o
  20   2   1      534.00      772.39    379.53 o
  21   2   1    62914.29    63092.16    676.25 o
  22   2   1      356.17    -6573.92  13652.25 o
  23   2   1    33425.31    32896.96   1147.43 o
  24   2   1     4440.01     3795.73   1330.99 o
  25   2   1     4405.33     3816.65   2197.46 o
  26   2   1     3653.85     3018.69   2687.05 o
  27   2   1     2366.63     1813.19   2145.78 o
  28   2   1     2784.44     2047.24    864.99 o
  29   2   1       13.87    -1317.50   1317.50 o
  30   2   1      428.69     -176.02    318.13 o
   1   3   1     2944.94     3168.06    219.43 o
   2   3   1    83707.63    86095.42   6349.94 o
   3   3   1    75695.65    83416.66   1972.35 o
   4   3   1   119308.40   131282.50    528.12 o
   5   3   1      141.27      307.53     64.27 o
   6   3   1    23730.40    25001.62    246.07 o
   7   3   1     4095.93     4470.51    117.06 o
   8   3   1    10468.75    12422.99    191.89 o
   9   3   1   112508.07   126855.52    644.80 o
  10   3   1    43319.59    47008.63    402.47 o
  11   3   1    93605.94   102626.15    630.54 o
  12   3   1    19301.60    21376.33    299.93 o
  13   3   1     2144.74     2476.74    120.53 o
  14   3   1     1690.37     1818.60     91.85 o
  15   3   1      255.75      249.97     74.85 o
  16   3   1      493.61      537.65     41.90 o
  17   3   1        0.39      283.64     80.05 o
  18   3   1      555.59      550.97     47.14 o
  19   3   1    13785.70    13992.97    311.60 o
  20   3   1     2795.38     2817.70    163.14 o
  21   3   1    17672.59    18928.75    498.82 o
  22   3   1     1286.44     1281.56     80.30 o
  23   3   1     1808.13     1678.56    188.54 o
  24   3   1     2061.37     2018.97    120.81 o
  25   3   1     5359.44     5269.07    259.18 o
  26   3   1      169.97       12.83    247.08 o
  27   3   1      266.17       47.64    144.86 o
  28   3   1     1079.14     1186.57    187.52 o
  29   3   1      535.84      556.29    317.01 o
  30   3   1      185.74      219.45    156.56 o
   0   4   1    76563.94    69815.94   4898.33 o
   1   4   1    16585.22    15287.71    829.99 o
   2   4   1    18898.19    18487.98   1111.07 o
   3   4   1    18228.51    19188.99    561.67 o
   4   4   1      519.02      549.06     41.57 o
   5   4   1    14321.80    15444.92    201.42 o
   6   4   1     7480.78     7443.25    146.94 o
   7   4   1    14492.17    14811.66    214.63 o
   8   4   1    42234.02    44724.23    386.58 o
   9   4   1    97688.72   104006.45    975.69 o
  10   4   1    43863.20    46569.30    415.11 o
  11   4   1     2604.01     2792.46    128.26 o
  12   4   1    16105.19    17539.26    280.67 o
  13   4   1     2138.72     2177.49    112.15 o
  14   4   1     4061.39     4423.59    160.58 o
  15   4   1    20585.23    21995.59    341.67 o
  16   4   1     5338.74     5648.00    195.90 o
  17   4   1     4924.89     5072.64    193.03 o
  18   4   1    13340.68    13983.28    309.17 o
  19   4   1     1841.60     1931.99    217.08 o
  20   4   1     4931.21     4554.92    229.91 o
  21   4   1    44898.50    42860.05    857.00 o
  22   4   1        0.38     -170.40    170.40 o
  23   4   1    11425.19    10745.31    543.97 o
  24   4   1      979.81      674.08     70.26 o
  25   4   1     2999.51     3229.95    165.69 o
  26   4   1     1507.53     1411.85     91.15 o
  27   4   1      229.78      109.64    137.04 o
  28   4   1     2528.84     2313.77    151.17 o
  29   4   1     1032.67     1099.97     83.19 o
   1   5   1    37650.70    34649.05   1933.94 o
   2   5   1     8911.45     8450.72    370.09 o
   3   5   1    26149.53    25777.28    270.94 o
   4   5   1    15465.09    15577.93    217.81 o
   5   5   1     3563.65     4377.40    371.08 o
   6   5   1    13707.58    14783.84    220.04 o
   7   5   1      366.66      741.97    173.98 o
   8   5   1      539.12      660.78     60.42 o
   9   5   1    11514.84    12079.72    221.38 o
  10   5   1    12829.89    13162.44    236.76 o
  11   5   1    42721.94    48355.31    468.69 o
  12   5   1      755.12      869.26     67.99 o
  13   5   1    22567.32    24620.50    356.66 o
  14   5   1    11182.78    12071.42    525.83 o
  15   5   1     9075.33     9176.10    631.65 o
  16   5   1    23050.98    23429.31    805.85 o
  17   5   1     4331.90     4410.60    190.25 o
  18   5   1     6308.26     6552.78    231.41 o
  19   5   1    15257.96    16183.04    385.59 o
  20   5   1     2056.33     2143.09    128.28 o
  21   5   1     7205.01     7805.35    262.70 o
  22   5   1       18.97      -35.46    107.25 o
  23   5   1      407.66      402.18     71.84 o
  24   5   1      487.14      386.35    129.71 o
  25   5   1     2130.08     2378.75    113.64 o
  26   5   1     1613.44     1574.99     89.71 o
  27   5   1       26.06       -0.37    151.79 o
  28   5   1     1086.07     1099.42     86.35 o
  29   5   1     1739.31     1622.16     97.16 o
   0   6   1      151.94      438.93     61.85 o
   1   6   1    13587.58    12309.84    531.32 o
   2   6   1     3288.78     3038.77    267.06 o
   3   6   1    23970.19    23291.12    772.23 o
   4   6   1     8138.42     7884.62    207.73 o
   5   6   1     6477.94     7236.64    168.56 o
   6   6   1     5411.68     5905.13    153.26 o
   7   6   1        4.04       33.82    111.13 o
   8   6   1        8.20       75.79     32.57 o
   9   6   1     5760.91     6201.28    174.21 o
  10   6   1    22230.25    22823.06    335.91 o
  11   6   1   200150.50   218316.19   1644.65 o
  12   6   1    22031.54    22867.41    644.76 o
  13   6   1    52035.16    56771.45    565.36 o
  14   6   1      433.53      378.33    100.07 o
  15   6   1     3417.38     4010.69    240.91 o
  16   6   1     9276.37     9740.73    264.28 o
  17   6   1     4498.96     5105.63    665.17 o
  18   6   1    22732.68    23522.75   1009.73 o
  19   6   1    26422.88    27656.57    467.70 o
  20   6   1    20073.83    20441.29    582.16 o
  21   6   1      843.28      599.23    194.45 o
  22   6   1      286.37      480.42    121.31 o
  23   6   1     3417.67     3416.11    171.17 o
  24   6   1    13420.51    13270.96    517.94 o
  25   6   1    24954.02    24422.77    530.74 o
  26   6   1    18191.33    17470.10    464.58 o
  27   6   1        1.45     -123.67    167.51 o
  28   6   1     9650.85     9556.98    570.28 o
   1   7   1     1516.55     2023.43     97.55 o
   2   7   1    22430.41    24217.86    305.52 o
   3   7   1    27043.60    28819.84    890.55 o
   4   7   1    11020.21    11488.27    445.43 o
   5   7   1      324.78      409.73     32.12 o
   6   7   1     2400.01     2501.22    114.60 o
   7   7   1    12043.04    12420.49    240.30 o
   8   7   1        0.19      142.29     57.66 o
   9   7   1    10389.60    11063.48    239.84 o
  10   7   1      852.44     1062.72    223.15 o
  11   7   1     9457.16    10625.53    253.82 o
  12   7   1     1703.78     1953.23    101.29 o
  13   7   1      247.08      253.02    112.11 o
  14   7   1     1421.71     1536.27     80.97 o
  15   7   1     4560.64     4735.04    350.35 o
  16   7   1     4643.21     4519.28    240.66 o
  17   7   1     2577.04     2813.16    143.31 o
  18   7   1      291.77      320.77    126.50 o
  19   7   1     4652.87     4969.37    234.39 o
  20   7   1     1171.09     1092.46    103.92 o
  21   7   1     2714.05     2605.75    147.55 o
  22   7   1       15.25       83.81    107.09 o
  23   7   1     2720.60     2620.44    130.85 o
  24   7   1      325.29      378.25    197.64 o
  25   7   1     1190.25     1008.91    101.50 o
  26   7   1       82.43      239.50    145.17 o
  27   7   1     1437.58     1730.70    190.76 o
  28   7   1       21.43       52.56    160.20 o
   0   8   1     7658.42     7896.65    194.95 o
   1   8   1    12534.17    12775.91    238.29 o
   2   8   1    13484.81    14474.02    565.13 o
   3   8   1    21427.41    22118.65    321.28 o
   4   8   1     8897.64    10139.46    224.64 o
   5   8   1       29.19      175.49    128.05 o
   6   8   1     3536.64     3625.00    285.66 o
   7   8   1      562.46      783.77    231.66 o
   8   8   1      386.82      269.15    103.58 o
   9   8   1     5976.07     6036.70    193.74 o
  10   8   1    22366.46    23217.40    364.63 o
  11   8   1    50622.48    55819.36    586.89 o
  12   8   1     1347.30     1482.04    119.24 o
  13   8   1     8217.43     9432.97    347.39 o
  14   8   1       64.42      207.47     94.18 o
  15   8   1     4600.16     4747.91    198.34 o
  16   8   1     7592.87     7977.68    256.19 o
  17   8   1     4047.32     4176.53    207.21 o
  18   8   1     9932.14    10502.21    480.99 o
  19   8   1     7271.02     7437.13    285.62 o
  20   8   1     9877.54    10008.49    321.34 o
  21   8   1        4.68       27.30    119.59 o
  22   8   1       77.36      124.91    185.39 o
  23   8   1     1893.39     1869.10     95.60 o
  24   8   1     2282.52     2327.61    138.45 o
  25   8   1     6486.80     6282.64    676.68 o
  26   8   1     7895.53     7438.62    322.27 o
  27   8   1      303.89      -23.85    161.98 o
   1   9   1    24637.54    24944.57    544.84 o
   2   9   1    27263.87    27386.32    790.54 o
   3   9   1    65335.34    65953.45    587.27 o
   4   9   1    34927.98    37902.75    452.40 o
   5   9   1      648.92      855.69     52.67 o
   6   9   1    29588.10    31738.97    962.55 o
   7   9   1     2861.32     3068.05    157.88 o
   8   9   1      249.06      264.68     88.63 o
   9   9   1    42912.12    45792.61    529.03 o
  10   9   1     4173.76     4993.26    195.29 o
  11   9   1    35287.62    39278.08    510.16 o
  12   9   1     5286.76     5997.08    312.03 o
  13   9   1      186.57      486.18     73.93 o
  14   9   1      409.06      505.34     50.78 o
  15   9   1     1680.64     2005.92    125.44 o
  16   9   1    10889.61    11275.49    402.30 o
  17   9   1      409.37      530.68     64.70 o
  18   9   1     7333.38     7450.71    283.79 o
  19   9   1    22556.78    24575.16    524.14 o
  20   9   1     1972.18     2040.78    104.98 o
  21   9   1    25575.21    27473.06    544.32 o
  22   9   1     2335.48     2559.70    191.29 o
  23   9   1      532.74      684.40    170.10 o
  24   9   1     1391.10     1544.88     86.28 o
  25   9   1      929.43      913.00    134.03 o
  26   9   1      977.76     1113.79    110.84 o
   0  10   1    10890.44    10696.99    253.06 o
   1  10   1      198.26      167.15    114.52 o
   2  10   1     2685.96     2412.25    118.33 o
   3  10   1     1977.81     1980.18    148.93 o
   4  10   1     4130.02     4086.40    177.70 o
   5  10   1      526.43      559.64    154.49 o
   6  10   1    16080.17    16527.71    329.22 o
   7  10   1     3326.27     3931.42    172.13 o
   8  10   1    18372.68    19859.90    597.12 o
   9  10   1    13740.01    14561.63    325.14 o
  10  10   1     1500.38     1671.53    271.68 o
  11  10   1    23598.95    24905.44    488.02 o
  12  10   1     1142.42     1342.57     74.30 o
  13  10   1     3379.77     3770.67    192.22 o
  14  10   1     1919.39     2147.51    127.18 o
  15  10   1     1006.35     1123.56     66.35 o
  16  10   1     1902.54     2168.17    121.88 o
  17  10   1       22.04     -106.79    116.91 o
  18  10   1      288.12      314.26    144.31 o
  19  10   1     2599.58     3094.58    169.28 o
  20  10   1       24.96      -59.58    147.75 o
  21  10   1    11773.16    12201.98    395.27 o
  22  10   1      498.23      302.46    181.07 o
  23  10   1     4583.44     4724.46    223.56 o
  24  10   1      542.66      394.19    166.83 o
  25  10   1     2366.88     2515.53    135.17 o
   1  11   1    12506.46    12981.19    307.77 o
   2  11   1    10751.21    10778.07    275.67 o
   3  11   1    10039.83    10752.59    485.27 o
   4  11   1    21096.55    21475.58    522.02 o
   5  11   1       67.66      289.66    110.77 o
   6  11   1     8657.15     9407.18    280.21 o
   7  11   1      542.66      781.09     60.01 o
   8  11   1     7068.38     7209.29    314.11 o
   9  11   1    17154.84    17699.60    374.92 o
  10  11   1     4368.01     4243.08    333.83 o
  11  11   1     5350.69     5466.02    240.22 o
  12  11   1     4700.62     5185.80    309.49 o
  13  11   1     7692.67     7918.60    278.53 o
  14  11   1     4058.79     4371.95    217.70 o
  15  11   1      860.70      961.28    119.70 o
  16  11   1     2841.83     2898.03    151.52 o
  17  11   1      863.42     1164.46    163.19 o
  18  11   1        0.48       42.93    263.50 o
  19  11   1     8461.80     8589.01    339.64 o
  20  11   1     1639.47     1710.54    102.54 o
  21  11   1     5475.73     5990.15    551.87 o
  22  11   1     4511.61     4500.78    226.24 o
  23  11   1     3731.16     3833.42    215.06 o
   0  12   1       96.71       90.50    121.97 o
   1  12   1     4942.93     4906.79    225.03 o
   2  12   1     1937.97     2033.15    123.72 o
   3  12   1     9384.58     9917.86    740.10 o
   4  12   1    15806.44    16888.46    368.23 o
   5  12   1       83.39       93.85    112.09 o
   6  12   1     9035.10     9441.40    286.93 o
   7  12   1     2433.43     2582.16    347.01 o
   8  12   1     2173.57     2351.54    144.94 o
   9  12   1     9253.58     9569.08    296.70 o
  10  12   1        2.08      164.36    126.18 o
  11  12   1    32109.75    35127.13    555.55 o
  12  12   1     1335.06     1373.53     80.41 o
  13  12   1    10595.63    11271.60    402.50 o
  14  12   1      378.78      369.67    151.71 o
  15  12   1       93.54      356.15    122.64 o
  16  12   1      143.06      169.07    128.05 o
  17  12   1      894.63      852.93     79.84 o
  18  12   1     1147.32     1357.09     86.63 o
  19  12   1     8956.17     9427.09    777.00 o
  20  12   1     1631.58     1777.21    135.34 o
  21  12   1     3343.30     3768.68    203.90 o
  22  12   1       24.81      171.20    200.04 o
   1  13   1    56388.57    57035.01    681.90 o
   2  13   1      485.27      323.53    146.43 o
   3  13   1     3273.05     3775.36    205.42 o
   4  13   1      988.18      995.55     67.67 o
   5  13   1      126.22      111.83    223.40 o
   6  13   1      899.80      882.53     61.48 o
   7  13   1     1147.19     1282.78     67.39 o
   8  13   1     1474.46     1535.59     94.74 o
   9  13   1      127.05      200.91    110.61 o
  10  13   1        0.21      271.02    116.76 o
  11  13   1      203.91      -81.20    192.00 o
  12  13   1     1899.71     2092.11    103.85 o
  13  13   1    10711.06    11196.19    370.65 o
  14  13   1    14442.77    14977.47    422.44 o
  15  13   1     2931.85     3087.17    176.64 o
  16  13   1    12682.86    13129.21    405.65 o
  17  13   1      980.54     1107.68     87.93 o
  18  13   1     2207.42     2757.79    142.82 o
  19  13   1       57.31      281.85    135.67 o
  20  13   1       55.99      210.37    134.00 o
   0  14   1     3263.41     3207.05    177.02 o
   1  14   1     4230.12     4318.15    234.43 o
   2  14   1     2454.15     2523.17    294.29 o
   3  14   1       92.51       71.60    114.02 o
   4  14   1      449.46      692.27    158.18 o
   5  14   1     2168.37     2277.01    133.17 o
   6  14   1     1395.49     1363.28    141.63 o
   7  14   1     3971.24     4215.12    223.02 o
   8  14   1     7277.19     7732.41    302.56 o
   9  14   1     9605.63     9998.69    325.85 o
  10  14   1     2997.77     3234.88    217.11 o
  11  14   1      500.67      897.80    187.98 o
  12  14   1      346.91      335.47    204.73 o
  13  14   1     2065.86     2314.05    167.43 o
  14  14   1       89.65      -40.53    276.71 o
  15  14   1     2898.14     3214.90    301.71 o
  16  14   1      567.30      726.94     83.60 o
  17  14   1      642.56      593.35    195.44 o
  18  14   1     1722.34     2099.70    244.27 o
   1  15   1     6205.36     6274.86    534.44 o
   2  15   1      387.39      345.24    125.95 o
   3  15   1      426.03      643.88     60.57 o
   4  15   1        0.48     -132.39    132.39 o
   5  15   1      146.07      231.53    159.62 o
   6  15   1      245.67      -31.12    261.26 o
   7  15   1        7.10     -209.14    421.50 o
   8  15   1      279.19      236.11    217.93 o
   9  15   1      221.96      169.50    234.68 o
  10  15   1       95.48      104.40    138.38 o
  11  15   1       23.58      -59.81    196.18 o
  12  15   1     2178.39     2238.54    174.68 o
  13  15   1      942.14      842.10    108.59 o
  14  15   1     4052.20     4258.47    215.06 o
  15  15   1      265.21      -43.32    173.18 o
  16  15   1     2965.62     2850.77    182.88 o
   0  16   1     6431.96     6803.86    292.34 o
   1  16   1     1739.09     1820.65    102.61 o
   2  16   1     2027.29     2194.86    122.65 o
   3  16   1      669.64      749.46     74.36 o
   4  16   1      511.60      549.29     86.53 o
   5  16   1      867.11      942.88    101.49 o
   6  16   1     9676.04    10411.78    390.50 o
   7  16   1     5928.44     6445.26    317.77 o
   8  16   1     8206.54     9032.43    368.87 o
   9  16   1    25087.06    25975.95    722.99 o
  10  16   1     5120.33     5225.17    290.98 o
  11  16   1     1954.00     2131.30    114.44 o
  12  16   1       32.98        2.93    132.22 o
  13  16   1        3.30       99.62    145.28 o
   1  17   1     6820.36     6551.11    337.95 o
   2  17   1      308.17      328.91    217.45 o
   3  17   1      438.07      376.39    398.99 o
   4  17   1     1511.36     1597.82    107.82 o
   5  17   1      557.41      462.20     99.08 o
   6  17   1     1478.66     1564.28     96.65 o
   7  17   1      731.46      438.73    182.60 o
   8  17   1       63.47      -83.54    156.27 o
   0   0   2   113560.29   109745.47    482.81 o
   1   0   2      323.93      405.13     31.26 o
   2   0   2     5622.73     5425.75    109.79 o
   3   0   2     3101.15     3441.70     95.09 o
   4   0   2    45177.48    44864.90    358.32 o
   5   0   2    13295.16    13073.95    208.88 o
   6   0   2   316670.66   300816.84   1158.74 o
   7   0   2    35307.49    35447.29    389.77 o
   8   0   2    88843.14    82571.35    635.68 o
   9   0   2    22938.22    21519.15    340.83 o
  10   0   2     2077.23     2078.27    120.30 o
  11   0   2     1514.13     1352.08     92.20 o
  12   0   2    42084.31    38826.93    533.89 o
  13   0   2    69618.82    67494.02    732.67 o
  14   0   2    35806.93    33927.99    556.97 o
  15   0   2   167912.70   160936.34   1245.88 o
  16   0   2    14996.11    13859.84    417.27 o
  17   0   2    90377.51    88233.84    984.84 o
  18   0   2    14827.56    15135.92    451.97 o
  19   0   2     4023.22     4075.73    245.14 o
  20   0   2     2253.12     2045.97    155.05 o
  21   0   2    22036.39    20781.18    559.66 o
  22   0   2    11615.51    10467.25    466.70 o
  23   0   2    16340.88    16166.59    547.50 o
  24   0   2    12095.07    11373.89    475.38 o
  25   0   2      206.72     -223.89    223.89 o
  26   0   2     7644.54     6945.74    406.66 o
  27   0   2     3728.73     3632.68    271.15 o
  28   0   2      789.80      262.58    280.62 o
  29   0   2    14251.59    14479.81    606.61 o
  30   0   2     8933.87     7490.22    565.17 o
   1   1   2    22353.04    21488.65    404.17 o
   2   1   2    18888.41    18930.54    442.95 o
   3   1   2      270.51      283.07     16.46 o
   4   1   2    26656.93    26322.10    774.83 o
   5   1   2   154458.14   157981.97   2801.05 o
   6   1   2     1150.95     1382.66     61.89 o
   7   1   2    50997.30    47949.45   1485.45 o
   8   1   2     6071.92     5223.57    328.97 o
   9   1   2     7238.93     6350.07    185.41 o
  10   1   2     1328.92     1187.66     60.39 o
  11   1   2     2920.89     2849.26    107.64 o
  12   1   2     1145.16     1399.76    267.35 o
  13   1   2     6024.28     5684.12    162.69 o
  14   1   2    29076.96    27992.46    353.98 o
  15   1   2     7977.44     7396.33    429.64 o
  16   1   2    41967.32    41006.07    556.93 o
  17   1   2     1664.94     1744.68    167.44 o
  18   1   2      481.27      460.10     42.37 o
  19   1   2      225.43      154.40     93.34 o
  20   1   2     2101.50     2087.78    199.36 o
  21   1   2      122.66      -13.53    110.22 o
  22   1   2     2399.08     2593.17    140.52 o
  23   1   2      780.18      809.16     64.35 o
  24   1   2       21.41       84.67    115.48 o
  25   1   2     6131.59     6422.59    267.45 o
  26   1   2      593.60      180.00    312.35 o
  27   1   2     7351.54     6522.13    295.73 o
  28   1   2     2303.98     1817.58    454.77 o
  29   1   2     1538.61     1489.02     92.49 o
  30   1   2       19.26      113.80    258.67 o
   0   2   2    82962.05    77357.37    485.20 o
   1   2   2       25.02       73.45     19.33 o
   2   2   2    55674.93    54925.60    419.04 o
   3   2   2     5193.85     5709.19    144.13 o
   4   2   2    34814.06    37461.45    376.32 o
   5   2   2    23006.87    24718.35    322.27 o
   6   2   2    87499.88    93099.05    660.41 o
   7   2   2      209.58      388.54     32.22 o
   8   2   2    16511.36    15886.86    298.55 o
   9   2   2    10800.25    12104.04    274.27 o
  10   2   2    26238.83    26946.78    421.19 o
  11   2   2    13124.86    14043.67    329.15 o
  12   2   2     7795.95     7846.01    259.95 o
  13   2   2    22428.75    22725.45    445.05 o
  14   2   2    12042.43    11982.20    359.68 o
  15   2   2    35648.11    36482.06    622.24 o
  16   2   2    17254.89    12577.92    544.00 o
  17   2   2    12172.67     8667.30    223.55 o
  18   2   2     7390.38     8290.89    323.25 o
  19   2   2      102.09     -266.73    266.73 o
  20   2   2     2893.21     1809.06    141.86 o
  21   2   2     3707.21      962.92    420.19 o
  22   2   2     2942.23     -429.43    429.43 o
  23   2   2     5863.38     4058.54    346.20 o
  24   2   2     2152.51     2392.18    233.67 o
  25   2   2      352.94     -305.72    305.72 o
  26   2   2    11593.96    11143.12    495.57 o
  27   2   2      140.75     -232.90    232.90 o
  28   2   2     1644.54     1457.53    173.05 o
  29   2   2      625.66     -316.05    316.05 o
  30   2   2     2559.68     1851.99    156.00 o
   1   3   2    65186.59    59534.34    477.79 o
   2   3   2    47200.38    43250.06    406.86 o
   3   3   2     1111.60     1081.14     81.90 o
   4   3   2    20628.73    21474.53    308.22 o
   5   3   2   146773.22   164743.75    916.36 o
   6   3   2    35720.12    39218.84    449.67 o
   7   3   2    42629.76    43457.27    505.07 o
   8   3   2    27430.08    27642.26    411.57 o
   9   3   2    61245.27    66733.68    667.37 o
  10   3   2    17868.99    18057.50    359.58 o
  11   3   2     2862.87     3408.00    176.13 o
  12   3   2     6601.70     7344.97    251.05 o
  13   3   2    10399.49    10192.61    317.09 o
  14   3   2    69489.84    69413.95    822.45 o
  15   3   2    18620.06    18950.63    464.25 o
  16   3   2    60246.30    61309.39    824.16 o
  17   3   2      665.14      551.61     76.04 o
  18   3   2     1030.13     1247.69    105.37 o
  19   3   2      462.71      490.35     66.69 o
  20   3   2     2801.72     2566.95    188.28 o
  21   3   2      354.87      268.04    168.17 o
  22   3   2    11331.82    10809.79    440.78 o
  23   3   2        2.62     -260.28    260.28 o
  24   3   2     1868.33     -360.96    360.96 o
  25   3   2    10166.62     8714.38    492.19 o
  26   3   2      101.58     -368.20    368.20 o
  27   3   2     2958.74      812.33    422.93 o
  28   3   2     5822.20     3508.84    364.82 o
  29   3   2       34.91      258.67    249.00 o
   0   4   2    31063.51    27791.23    360.95 o
   1   4   2    14386.38    12189.13    239.42 o
   2   4   2    75859.12    68993.28    579.57 o
   3   4   2   103696.87    96783.44    703.54 o
   4   4   2    65168.63    64581.53    583.60 o
   5   4   2   100820.00   107623.80    780.46 o
   6   4   2     3486.18     3450.71    158.51 o
   7   4   2    28214.05    32905.27    460.37 o
   8   4   2     1084.57     1146.49     87.67 o
   9   4   2    43557.44    49628.92    599.72 o
  10   4   2    30962.10    32723.54    501.89 o
  11   4   2    31187.65    33527.04    531.57 o
  12   4   2     4795.31     5159.57    234.35 o
  13   4   2     5719.29     6144.13    265.41 o
  14   4   2     4920.07     4975.41    248.19 o
  15   4   2    25723.06    27031.27    538.84 o
  16   4   2     7225.41     7742.35    315.20 o
  17   4   2    33472.24    34110.02    647.59 o
  18   4   2        9.11     -150.43    150.43 o
  19   4   2     9148.04     9102.26    367.94 o
  20   4   2     5024.00     4796.21    306.80 o
  21   4   2      414.90      490.65     76.03 o
  22   4   2     1090.80      966.67     87.97 o
  23   4   2       87.37       45.74    137.23 o
  24   4   2      814.99      866.70     95.05 o
  25   4   2     1006.46      740.11    116.32 o
  26   4   2     6915.89     5775.45    407.53 o
  27   4   2     6445.72     6604.31    441.99 o
  28   4   2     6491.82     4958.82    381.00 o
  29   4   2     5004.72     3542.86    277.66 o
   1   5   2     4868.37     4295.33    161.25 o
   2   5   2    13376.83    11992.40    264.14 o
   3   5   2     5388.07     4560.21    172.27 o
   4   5   2    64219.93    63643.30    628.41 o
   5   5   2      659.67      583.27     42.86 o
   6   5   2   133317.61   147269.78   1010.01 o
   7   5   2     3916.35     4845.76    198.52 o
   8   5   2    19392.78    21729.22    409.49 o
   9   5   2     5804.77     6083.06    237.74 o
  10   5   2     1771.41     1951.39    154.74 o
  11   5   2    26597.97    29571.88    519.00 o
  12   5   2    19087.58    21356.32    454.49 o
  13   5   2     4980.20     5315.39    257.23 o
  14   5   2    34390.14    36392.88    631.91 o
  15   5   2     1337.14     1413.51    100.55 o
  16   5   2     2661.87     2999.77    222.79 o
  17   5   2     5922.05     6103.17    334.04 o
  18   5   2    28728.14    29496.71    633.46 o
  19   5   2    10133.17     9990.55    400.66 o
  20   5   2     5815.90     5545.73    326.86 o
  21   5   2     3913.15     3752.04    292.81 o
  22   5   2        0.05       60.24    131.10 o
  23   5   2      303.49        0.00    204.57 o
  24   5   2    22651.11    23588.39    672.26 o
  25   5   2    10054.42    10275.51    499.24 o
  26   5   2     5625.76     5693.85    404.81 o
  27   5   2    11062.32    10219.09    515.12 o
  28   5   2     7505.58     7522.26    462.40 o
  29   5   2     4279.94     3958.51    325.33 o
   0   6   2    16795.40    15734.56    323.86 o
   1   6   2      425.69      414.03     35.12 o
   2   6   2     3734.49     3319.59    157.52 o
   3   6   2      619.50     1067.88     85.71 o
   4   6   2      828.21      896.54     71.54 o
   5   6   2    20807.92    21825.34    404.99 o
   6   6   2     4707.37     4543.51    197.92 o
   7   6   2     1071.20     1383.27    107.32 o
   8   6   2     4882.53     6132.75    240.20 o
   9   6   2     3344.10     3798.26    199.69 o
  10   6   2        0.11      -51.54    102.76 o
  11   6   2       52.95      130.79    108.24 o
  12   6   2     1907.08     2375.16    149.90 o
  13   6   2     2039.36     2036.72    156.99 o
  14   6   2      482.84      520.64     63.47 o
  15   6   2     8587.25     9434.47    355.05 o
  16   6   2       16.31     -145.28    145.28 o
  17   6   2     4094.33     4649.09    279.64 o
  18   6   2     4423.15     5091.24    298.37 o
  19   6   2     1747.98     1791.93    137.62 o
  20   6   2        0.54      -43.16    169.76 o
  21   6   2       67.53       75.38    146.25 o
  22   6   2     3242.47     3163.41    220.20 o
  23   6   2       24.41     -165.25    177.81 o
  24   6   2     1550.13     1421.44    124.71 o
  25   6   2        8.27      253.19    204.55 o
  26   6   2       52.34     -186.83    216.15 o
  27   6   2      878.95      645.99    260.33 o
  28   6   2        0.98     -102.44    220.01 o
   1   7   2     5541.47     5267.16    208.66 o
   2   7   2     1781.72     1584.94    108.65 o
   3   7   2    18438.22    16408.16    368.18 o
   4   7   2    47277.59    46298.81    622.85 o
   5   7   2    39961.64    40177.65    591.67 o
   6   7   2    87426.96    89480.95    894.65 o
   7   7   2    23925.93    24932.59    488.81 o
   8   7   2       27.53      143.99     97.60 o
   9   7   2       13.67      238.70     93.74 o
  10   7   2    14266.99    14811.74    405.21 o
  11   7   2    25418.50    27709.56    562.24 o
  12   7   2    19857.32    21260.90    506.11 o
  13   7   2    10274.86    11078.69    370.80 o
  14   7   2     8878.25     9588.19    361.21 o
  15   7   2      110.20     -134.01    143.35 o
  16   7   2     3967.17     4399.88    276.73 o
  17   7   2    12665.55    13872.96    473.39 o
  18   7   2    36698.02    38254.10    781.03 o
  19   7   2    35575.77    36560.94    784.43 o
  20   7   2    21091.66    21987.16    646.67 o
  21   7   2     8119.13     7962.69    423.86 o
  22   7   2     6988.05     6427.34    378.21 o
  23   7   2     1463.65     1374.69    128.90 o
  24   7   2    26215.64    25811.23    763.78 o
  25   7   2    22472.61    22559.12    732.86 o
  26   7   2     4395.81     4324.43    345.03 o
  27   7   2    21844.38    19857.91    716.07 o
   0   8   2     7614.51     6871.13    260.17 o
   1   8   2    21008.50    19305.75    418.35 o
   2   8   2    41848.81    38755.89    596.14 o
   3   8   2    60386.92    56992.54    729.40 o
   4   8   2    51291.79    51595.95    706.72 o
   5   8   2    45975.70    45424.46    672.79 o
   6   8   2     8177.97     9095.80    313.17 o
   7   8   2    18796.40    21000.21    473.13 o
   8   8   2     7224.64     8119.98    303.31 o
   9   8   2     1644.94     2020.96    141.18 o
  10   8   2    18556.90    19216.43    470.20 o
  11   8   2     3929.49     3992.43    244.83 o
  12   8   2      400.44      302.19    143.37 o
  13   8   2     1041.26     1297.96    103.12 o
  14   8   2        1.49      -25.13    141.41 o
  15   8   2    11404.95    11795.31    435.43 o
  16   8   2    16398.21    16786.47    527.31 o
  17   8   2    29556.64    30987.48    713.10 o
  18   8   2      262.98      311.84    201.02 o
  19   8   2     6929.23     7295.08    399.87 o
  20   8   2     2145.74     2510.78    220.14 o
  21   8   2      105.87      420.06    143.67 o
  22   8   2       42.72        0.00    191.99 o
  23   8   2      929.53      832.24    104.39 o
  24   8   2      512.93      685.24    228.41 o
  25   8   2      569.06      555.42    269.01 o
  26   8   2    10336.46    10291.58    512.42 o
  27   8   2     1983.04     2004.18    152.75 o
   1   9   2     6757.02     6508.98    264.52 o
   2   9   2     1959.42     1964.53    145.39 o
   3   9   2     2123.71     2050.72    151.20 o
   4   9   2    16055.65    14662.04    419.70 o
   5   9   2      363.15      470.04     63.79 o
   6   9   2    10183.34    10358.02    350.17 o
   7   9   2      525.28      515.50     67.01 o
   8   9   2      360.93      379.19    127.26 o
   9   9   2     1167.85     1300.30     93.13 o
  10   9   2      425.69      351.81    157.54 o
  11   9   2     3858.95     4295.81    277.70 o
  12   9   2       25.53      113.39    117.90 o
  13   9   2      551.52      575.09     77.00 o
  14   9   2    18206.20    18465.01    545.43 o
  15   9   2     4432.94     4912.99    316.42 o
  16   9   2     4015.38     4240.15    306.69 o
  17   9   2     2641.60     2492.82    223.07 o
  18   9   2     3111.86     3569.89    285.00 o
  19   9   2      787.10      919.86    101.81 o
  20   9   2      153.04      119.84    188.45 o
  21   9   2      570.56      500.01    212.63 o
  22   9   2      376.70      371.44    178.15 o
  23   9   2      116.76       96.64    193.92 o
  24   9   2     2235.87     2098.77    218.51 o
  25   9   2      953.49      914.71    120.82 o
  26   9   2      296.02       85.69    254.82 o
   0  10   2     3959.46     3756.13    228.71 o
   1  10   2     9771.77     8777.79    339.41 o
   2  10   2    40679.95    37248.63    674.42 o
   3  10   2    39942.82    38285.18    683.65 o
   4  10   2    28263.50    27626.77    593.33 o
   5  10   2    20490.89    21154.50    520.33 o
   6  10   2    26461.26    27425.42    598.02 o
   7  10   2     5797.36     6629.58    325.33 o
   8  10   2     3762.61     4056.04    266.40 o
   9  10   2      187.58       61.85    147.54 o
  10  10   2     7814.03     8119.40    357.79 o
  11  10   2     4738.60     5279.58    312.59 o
  12  10   2      556.96      655.96     77.32 o
  13  10   2      315.50      388.52    166.88 o
  14  10   2     3130.59     3290.55    245.36 o
  15  10   2     3592.50     4034.15    293.11 o
  16  10   2    14205.99    16047.31    547.79 o
  17  10   2     7026.93     8332.82    427.29 o
  18  10   2     4532.91     4397.67    280.90 o
  19  10   2     4434.15     4786.68    369.89 o
  20  10   2     4469.64     4485.72    355.38 o
  21  10   2     2303.82     2159.44    192.09 o
  22  10   2        0.42      -58.95    201.65 o
  23  10   2     1877.58     2018.03    173.06 o
  24  10   2       21.22      -21.26    206.48 o
  25  10   2     1378.55     1504.14    130.18 o
   1  11   2       18.60       23.84    121.44 o
   2  11   2     4844.06     4258.78    269.40 o
   3  11   2     8774.99     8015.67    351.15 o
   4  11   2     2346.32     2529.63    195.36 o
   5  11   2    62256.06    60283.42    922.33 o
   6  11   2     2726.06     2929.34    216.01 o
   7  11   2    38909.60    39932.27    770.01 o
   8  11   2     3193.94     3867.02    266.98 o
   9  11   2    11105.02    12406.98    442.46 o
  10  11   2     8022.01     8512.28    378.75 o
  11  11   2        0.39       87.30    146.57 o
  12  11   2    12402.52    13360.57    484.24 o
  13  11   2     4602.80     4929.01    329.96 o
  14  11   2     5407.32     5280.30    351.31 o
  15  11   2     2329.22     3028.24    225.95 o
  16  11   2     2556.10     2476.86    206.94 o
  17  11   2      398.96      441.68    203.93 o
  18  11   2     4253.84     5383.59    377.93 o
  19  11   2     3467.84     3402.91    223.10 o
  20  11   2     5560.39     5986.28    403.52 o
  21  11   2      887.64     1057.43    117.92 o
  22  11   2     1691.10     1808.79    169.50 o
  23  11   2     1525.67     1546.41    136.95 o
   0  12   2    16107.96    15854.31    485.55 o
   1  12   2      649.27      746.19     81.51 o
   2  12   2     4453.39     3957.49    294.17 o
   3  12   2      110.01       94.71    148.18 o
   4  12   2     1415.02     1635.16    125.68 o
   5  12   2      655.09      713.00     87.96 o
   6  12   2    20865.43    20825.51    593.42 o
   7  12   2     2346.31     2487.86    208.56 o
   8  12   2    15241.31    15800.92    530.59 o
   9  12   2     1257.28     1430.74    106.98 o
  10  12   2      337.17      166.55    169.45 o
  11  12   2      340.30      402.37     85.69 o
  12  12   2     8667.61     9016.63    430.07 o
  13  12   2    10439.19    11244.73    499.06 o
  14  12   2     3108.61     3218.37    251.78 o
  15  12   2     8799.50     9025.50    472.32 o
  16  12   2     8628.19     9813.06    484.55 o
  17  12   2     7579.81     9147.92    475.69 o
  18  12   2     5664.49     6031.30    441.27 o
  19  12   2      159.27      224.53     99.22 o
  20  12   2      124.35     -205.52    205.52 o
  21  12   2     1578.40     1706.26    147.26 o
  22  12   2     3346.34     3731.06    310.76 o
   1  13   2     1107.97     1191.59     96.67 o
   2  13   2     4131.23     3746.83    258.00 o
   3  13   2     2637.25     2609.86    176.01 o
   4  13   2     2989.35     3087.26    221.49 o
   5  13   2     1776.19     1885.04    159.85 o
   6  13   2     5251.35     5485.03    346.14 o
   7  13   2     1404.87     1578.37    124.39 o
   8  13   2      777.93      260.33    213.29 o
   9  13   2       94.11      306.67    148.83 o
  10  13   2        8.85     -149.47    149.47 o
  11  13   2      786.77      771.65     96.66 o
  12  13   2     3615.26     4906.63    338.87 o
  13  13   2       17.34      145.28    162.35 o
  14  13   2     1628.68     2054.38    132.45 o
  15  13   2      164.89        0.00    210.03 o
  16  13   2     1313.72     1391.05    137.91 o
  17  13   2      790.56     1021.65    126.30 o
  18  13   2     3802.82     3860.85    300.49 o
  19  13   2     2417.61     2760.20    240.12 o
  20  13   2     1074.00     1127.71    125.66 o
   0  14   2     3608.88     3509.71    247.31 o
   1  14   2      509.71      550.26     90.21 o
   2  14   2      779.11      902.78     95.05 o
   3  14   2     1143.20     1308.55    112.46 o
   4  14   2      147.75       98.90    189.42 o
   5  14   2      217.71      -33.18    193.29 o
   6  14   2    11465.89    10806.59    478.81 o
   7  14   2       95.86        0.00    186.19 o
   8  14   2     5534.77     5148.72    364.52 o
   9  14   2      140.34      285.09     93.42 o
  10  14   2      583.30      394.34    209.09 o
  11  14   2      353.28      358.88     93.10 o
  12  14   2     5446.18     5776.28    394.80 o
  13  14   2     9652.70    10456.25    521.76 o
  14  14   2     1293.88     1493.19    140.17 o
  15  14   2    21338.05    22708.47    772.10 o
  16  14   2     3019.11     3335.03    252.08 o
  17  14   2    12550.99    13517.44    619.60 o
  18  14   2     1527.11     1718.16    139.85 o
   1  15   2     3860.66     3757.05    253.44 o
   2  15   2     3023.32     2989.34    239.20 o
   3  15   2      122.86      463.55    176.53 o
   4  15   2     7167.58     7403.75    419.84 o
   5  15   2    14624.04    15362.01    586.13 o
   6  15   2     1044.77     1016.24    126.63 o
   7  15   2    23026.13    23374.25    723.36 o
   8  15   2     6677.53     7168.27    458.16 o
   9  15   2    11542.79    10661.30    540.41 o
  10  15   2     7849.94     8354.47    477.96 o
  11  15   2     1537.98     1716.26    154.35 o
  12  15   2      595.49      723.27    106.64 o
  13  15   2     2027.73     2361.31    221.08 o
  14  15   2    11224.18    11757.94    588.41 o
  15  15   2      874.79      933.06    139.51 o
  16  15   2     9049.31     9239.07    565.50 o
   0  16   2     1101.66     1091.33    113.10 o
   1  16   2       54.41      267.37    157.52 o
   2  16   2      186.21      210.68    192.64 o
   3  16   2     1186.47     1249.88    125.99 o
   4  16   2       21.44     -137.23    208.09 o
   5  16   2     1178.40     1289.18    116.64 o
   6  16   2       22.88      139.16    223.88 o
   7  16   2      395.44      391.74    237.75 o
   8  16   2      378.47       20.94    271.90 o
   9  16   2      101.32      124.34    209.06 o
  10  16   2       43.25      399.76    172.02 o
  11  16   2      508.86      443.62    107.92 o
  12  16   2        0.91       65.71    204.23 o
   1  17   2     2176.71     1837.67    136.33 o
   2  17   2     1058.89     1158.64    117.93 o
   3  17   2       64.28      337.91    198.11 o
   4  17   2     1404.41     1238.64    126.64 o
   5  17   2     2871.87     2959.35    271.41 o
   6  17   2     1800.12     2068.88    152.75 o
   7  17   2     8027.01     8650.41    500.19 o
   8  17   2     4812.73     5145.66    356.01 o
   1   1   3    13011.83    12742.02    311.60 o
   2   1   3    65689.23    65140.10    322.98 o
   3   1   3   113951.51   112433.54    446.87 o
   4   1   3   149179.66   149366.72   3238.89 o
   5   1   3    85653.16    84598.62    722.99 o
   6   1   3    38934.99    37759.78    799.78 o
   7   1   3   160085.13   148893.94   3389.91 o
   8   1   3     2151.19     2355.03    167.57 o
   9   1   3    18609.16    16715.61    221.11 o
  10   1   3     1534.82     1636.20    107.36 o
  11   1   3        3.52       67.04     59.75 o
  12   1   3      500.04      486.85     40.11 o
  13   1   3    13641.53    13703.13    512.32 o
  14   1   3    15403.43    14708.92    259.78 o
  15   1   3    12514.67    12025.56    453.17 o
  16   1   3    51060.56    47793.31    729.66 o
  17   1   3    59900.84    58328.85   1288.91 o
  18   1   3    19412.75    18386.08    350.75 o
  19   1   3     2486.70     2214.69    122.75 o
  20   1   3     1246.37     1151.62     68.96 o
  21   1   3     4208.49     3875.56    181.87 o
  22   1   3        0.17      -18.73    111.62 o
  23   1   3     6831.81     6704.58    250.54 o
  24   1   3      837.66      862.92    232.79 o
  25   1   3       60.27       74.82    117.55 o
  26   1   3     6112.27     5322.00    426.50 o
  27   1   3    13845.00    13686.90    400.83 o
  28   1   3     1481.76     1406.16    388.13 o
  29   1   3      121.56       41.43    269.14 o
  30   1   3     1145.97     1177.26     89.40 o
   0   2   3    10936.91    10915.29    204.10 o
   1   2   3    45047.05    42482.64    400.85 o
   2   2   3    37963.31    35854.95    371.55 o
   3   2   3     9641.69     9088.45    194.57 o
   4   2   3   164544.52   180059.88    916.41 o
   5   2   3     8646.33     8140.58    200.05 o
   6   2   3    76490.97    76768.64    625.83 o
   7   2   3     3354.95     3745.45    155.60 o
   8   2   3    35573.53    35234.22    458.25 o
   9   2   3     4561.40     4247.72    176.33 o
  10   2   3      861.21     1191.43     82.82 o
  11   2   3      963.56     1133.45     93.14 o
  12   2   3     9808.82     9642.92    284.41 o
  13   2   3    20946.35    21561.43    446.24 o
  14   2   3     7694.04     7248.77    321.19 o
  15   2   3   131744.47   129976.34   1172.34 o
  16   2   3      866.46     1024.36    187.21 o
  17   2   3    18302.72    18695.71    476.20 o
  18   2   3      999.06     -270.03    270.03 o
  19   2   3     3540.27     2971.72    198.33 o
  20   2   3     2067.99     1870.47    142.79 o
  21   2   3       63.73     -178.14    178.14 o
  22   2   3      422.66      606.96     79.90 o
  23   2   3     2572.71     2479.20    196.31 o
  24   2   3     9968.24     9092.85    470.24 o
  25   2   3     4152.44     2013.15    214.12 o
  26   2   3    30653.87    29069.80    799.38 o
  27   2   3     4067.67     3891.52    421.75 o
  28   2   3    13172.13    10599.13    622.32 o
  29   2   3    11534.94    11445.73    449.90 o
   1   3   3    33429.29    30745.87    366.90 o
   2   3   3    18673.60    17305.57    280.48 o
   3   3   3    46590.72    42171.21    450.15 o
   4   3   3        5.27      143.67     55.08 o
   5   3   3     7659.43     8178.28    220.19 o
   6   3   3    21439.77    24930.84    377.81 o
   7   3   3    14584.28    15691.10    316.82 o
   8   3   3      710.11      954.52     81.53 o
   9   3   3     2741.46     3427.54    162.91 o
  10   3   3     2432.04     2827.80    153.52 o
  11   3   3     1320.55     1607.11    125.71 o
  12   3   3     2878.94     3241.14    176.75 o
  13   3   3    37492.33    38565.16    598.62 o
  14   3   3    15622.17    15420.22    400.92 o
  15   3   3     1012.54     1019.91     92.48 o
  16   3   3    15502.72    16280.60    445.04 o
  17   3   3    21294.86    22053.37    519.77 o
  18   3   3     3018.79     2506.66    196.37 o
  19   3   3     2294.46     2212.33    181.16 o
  20   3   3       36.21     -168.47    168.47 o
  21   3   3      115.79      109.53    154.95 o
  22   3   3      277.65     -195.54    195.54 o
  23   3   3     1299.28     1085.62    108.92 o
  24   3   3     1876.45      336.46    354.51 o
  25   3   3     8406.43     6515.87    479.05 o
  26   3   3      279.07     -613.05    613.05 o
  27   3   3    19297.86    17938.60    680.21 o
  28   3   3     3005.21     3041.37    347.49 o
  29   3   3      234.91     -348.88    348.88 o
   0   4   3     4060.90     4412.18    159.26 o
   1   4   3     5312.11     4499.04    159.40 o
   2   4   3     1208.00     1000.06     72.22 o
   3   4   3    28623.81    27480.91    386.65 o
   4   4   3    19827.35    19114.36    335.99 o
   5   4   3   156791.28   160876.08   1015.11 o
   6   4   3    27879.67    32151.69    453.01 o
   7   4   3    17000.95    19148.83    371.30 o
   8   4   3      584.38      957.00     74.43 o
   9   4   3     9960.78     9912.55    285.19 o
  10   4   3     5333.99     5674.80    219.91 o
  11   4   3      142.45      278.66     44.78 o
  12   4   3    15087.67    16100.08    396.12 o
  13   4   3    13745.38    14657.86    395.79 o
  14   4   3     5878.43     5901.26    290.24 o
  15   4   3    91566.50    94870.90   1034.85 o
  16   4   3    10203.23    10410.95    377.89 o
  17   4   3      993.39      832.00     82.81 o
  18   4   3    13688.12    13845.86    438.05 o
  19   4   3    18534.51    18813.06    521.87 o
  20   4   3     2201.70     1900.48    154.08 o
  21   4   3      377.22      307.98    131.12 o
  22   4   3        2.10      -14.82    134.33 o
  23   4   3     3144.99     3178.80    231.48 o
  24   4   3     4207.70     3735.20    277.33 o
  25   4   3    17760.22    16906.36    623.80 o
  26   4   3     3305.19      390.73    455.53 o
  27   4   3      676.90     -343.12    343.12 o
  28   4   3     1188.48     -433.38    433.38 o
  29   4   3    14218.68    13066.28    629.17 o
   1   5   3     2264.19     2204.09    130.32 o
   2   5   3    16068.43    14360.20    300.49 o
   3   5   3     4834.52     4176.17    171.85 o
   4   5   3    97872.00    94443.38    797.19 o
   5   5   3   103488.86   106441.80    863.92 o
   6   5   3    47586.17    50888.21    608.00 o
   7   5   3    27479.72    29348.43    478.39 o
   8   5   3     5737.68     6376.56    243.23 o
   9   5   3    10153.97    11051.95    311.65 o
  10   5   3        3.23      -99.21     99.21 o
  11   5   3     1775.42     1755.91    119.60 o
  12   5   3     2531.70     2484.79    178.96 o
  13   5   3      511.33      520.98     67.34 o
  14   5   3    57883.57    61388.72    830.97 o
  15   5   3      573.51      522.59     80.87 o
  16   5   3    63373.09    67207.02    914.94 o
  17   5   3      444.88      344.40    185.57 o
  18   5   3    22519.33    23941.18    583.52 o
  19   5   3     1201.01     1090.78     96.67 o
  20   5   3     5262.66     5452.13    317.13 o
  21   5   3        1.01     -101.47    131.75 o
  22   5   3      266.18      410.74    151.41 o
  23   5   3      193.93      431.67    154.31 o
  24   5   3       49.75       67.32    168.15 o
  25   5   3     8075.37     7941.26    432.83 o
  26   5   3     2666.27     2661.16    203.71 o
  27   5   3     7717.93     7695.50    457.92 o
  28   5   3     6430.53     5294.43    362.27 o
   0   6   3     3135.30     3215.64    168.11 o
   1   6   3        1.10        0.00     72.16 o
   2   6   3     1037.52     1049.09     81.54 o
   3   6   3    59943.59    55926.03    644.26 o
   4   6   3    14692.93    13843.74    332.94 o
   5   6   3   216416.22   211482.27   1329.06 o
   6   6   3    55809.14    53360.23    659.75 o
   7   6   3    14039.48    15036.13    372.17 o
   8   6   3    48285.64    52009.01    691.69 o
   9   6   3    32129.56    34587.33    576.89 o
  10   6   3     5291.64     4879.07    239.21 o
  11   6   3     1823.68     2193.30    168.59 o
  12   6   3     1230.83     1382.88    106.99 o
  13   6   3      887.55     1070.76     87.65 o
  14   6   3     1496.73     1645.62    135.04 o
  15   6   3    28094.54    29742.21    617.10 o
  16   6   3    12303.40    12079.15    430.12 o
  17   6   3    11732.82    11699.98    425.45 o
  18   6   3     1880.97     1588.00    122.80 o
  19   6   3    25839.65    26502.26    649.04 o
  20   6   3     4572.55     4552.28    312.22 o
  21   6   3      349.96      304.11    163.65 o
  22   6   3      500.44      445.88    168.49 o
  23   6   3     3214.97     2991.12    234.05 o
  24   6   3     4763.12     4052.92    292.51 o
  25   6   3    17100.28    17557.25    646.26 o
  26   6   3     5608.23     5373.03    396.74 o
  27   6   3       41.09      217.76    215.83 o
  28   6   3     5393.97     5367.28    406.69 o
   1   7   3     1538.31     1930.28    140.23 o
   2   7   3      545.01      486.85     48.65 o
   3   7   3    11571.13     9644.05    299.22 o
   4   7   3      224.16      277.06     52.83 o
   5   7   3      876.53      721.52     72.51 o
   6   7   3      384.61      428.17     60.57 o
   7   7   3    10621.27    11399.67    351.05 o
   8   7   3     5376.19     5527.42    257.61 o
   9   7   3      107.03      200.69    115.97 o
  10   7   3      681.57      717.88     62.83 o
  11   7   3        6.15       31.57    105.01 o
  12   7   3      171.65      319.57     58.63 o
  13   7   3     5728.70     6254.33    296.29 o
  14   7   3     3844.96     4618.99    262.86 o
  15   7   3       90.51      365.94     65.07 o
  16   7   3     6224.08     6543.59    331.78 o
  17   7   3     8255.96     9003.87    387.18 o
  18   7   3      906.87      678.57     89.57 o
  19   7   3     1482.28     1387.64    100.87 o
  20   7   3      188.44      474.84    159.78 o
  21   7   3      155.97      112.10    157.85 o
  22   7   3       41.34      -67.00    160.74 o
  23   7   3     1553.61     1640.25    119.23 o
  24   7   3      143.99      237.41    201.01 o
  25   7   3       39.72      362.07    193.60 o
  26   7   3        4.37       39.30    194.24 o
  27   7   3     6446.39     5730.22    440.02 o
   0   8   3      878.48      824.95     64.77 o
   1   8   3       57.81      184.26     94.71 o
   2   8   3     2328.79     2592.08    179.92 o
   3   8   3    11686.50    10212.40    328.86 o
   4   8   3    22429.16    21588.14    473.94 o
   5   8   3    93509.05    93168.29    976.55 o
   6   8   3    65227.81    64027.61    820.05 o
   7   8   3    19201.68    20139.29    483.49 o
   8   8   3    40343.15    45064.96    713.06 o
   9   8   3     3336.34     3753.11    245.11 o
  10   8   3     3929.66     4232.46    254.19 o
  11   8   3      131.15      208.42    116.94 o
  12   8   3      556.42      681.10     70.88 o
  13   8   3     1485.61     1559.83    115.70 o
  14   8   3       27.35      193.92    128.53 o
  15   8   3     4609.52     5145.40    300.64 o
  16   8   3     1409.27     1962.88    151.46 o
  17   8   3     1461.99     1757.60    125.36 o
  18   8   3     1062.28     1018.86    105.04 o
  19   8   3    16891.94    18070.31    579.88 o
  20   8   3      548.35      325.39    200.39 o
  21   8   3      515.16      220.68    167.20 o
  22   8   3      482.42      589.56     85.37 o
  23   8   3     2691.43     2624.13    185.34 o
  24   8   3     2848.71     2984.89    227.90 o
  25   8   3     9377.83     9270.53    505.54 o
  26   8   3     2561.08     2401.22    192.10 o
   1   9   3       93.26       -9.66    115.65 o
   2   9   3    16580.10    14799.89    411.67 o
   3   9   3    54872.47    49831.58    743.55 o
   4   9   3    15696.44    14123.21    414.40 o
   5   9   3    11980.04    12334.21    388.57 o
   6   9   3     7898.57     7996.23    311.41 o
   7   9   3    14449.50    14708.06    437.73 o
   8   9   3     3717.09     3907.88    250.61 o
   9   9   3     1284.45     1713.48    147.28 o
  10   9   3        0.34      -35.11    126.27 o
  11   9   3      256.01      340.51    149.80 o
  12   9   3     4397.82     4852.08    295.15 o
  13   9   3    27263.33    29705.23    681.42 o
  14   9   3    34760.87    38773.34    783.00 o
  15   9   3      726.65      548.37    238.10 o
  16   9   3    48853.47    53775.47    968.82 o
  17   9   3    26090.16    27843.06    716.98 o
  18   9   3    14025.92    13444.76    540.93 o
  19   9   3     4059.65     3679.98    279.26 o
  20   9   3     2365.44     2666.86    223.69 o
  21   9   3       43.93       54.12    162.03 o
  22   9   3        9.27     -168.47    180.71 o
  23   9   3     2030.12     1925.30    126.01 o
  24   9   3      143.17      101.15    184.26 o
  25   9   3     7862.35     7740.88    482.43 o
   0  10   3     1061.79     1047.62     78.63 o
   1  10   3      732.74      718.52     67.02 o
   2  10   3     5567.53     4665.00    260.14 o
   3  10   3        8.02      203.58    146.57 o
   4  10   3    19443.90    18193.65    485.42 o
   5  10   3     4852.31     5051.13    267.16 o
   6  10   3    20775.71    20857.87    526.42 o
   7  10   3      112.72      209.71    144.32 o
   8  10   3     3438.23     4074.88    276.69 o
   9  10   3        2.16       25.45    121.12 o
  10  10   3      874.67      919.92     78.62 o
  11  10   3       49.89      256.42     67.00 o
  12  10   3     3591.66     3305.29    217.67 o
  13  10   3     6334.71     7363.71    363.38 o
  14  10   3     1516.92     1451.15    117.63 o
  15  10   3    10346.43    11150.84    454.20 o
  16  10   3      374.28      -48.32    225.51 o
  17  10   3     5327.34     5378.97    365.16 o
  18  10   3      895.15      660.51    109.55 o
  19  10   3       75.16       71.51    167.19 o
  20  10   3     3278.49     3560.42    261.45 o
  21  10   3      290.00      -38.34    208.43 o
  22  10   3        1.90       99.54    187.48 o
  23  10   3     2852.15     2829.47    202.43 o
  24  10   3     3822.60     3933.96    298.55 o
   1  11   3     1237.76     1307.38    106.99 o
   2  11   3       10.69     -150.43    150.43 o
   3  11   3    25030.78    22202.38    569.83 o
   4  11   3     6578.74     6210.27    336.68 o
   5  11   3      345.60      192.01    173.32 o
   6  11   3      204.06      169.45    181.05 o
   7  11   3    33466.23    33198.30    713.29 o
   8  11   3       86.20      249.65    166.54 o
   9  11   3     2895.63     3140.19    251.15 o
  10  11   3      126.29       41.88    129.50 o
  11  11   3     1489.77     1715.40    133.42 o
  12  11   3     1476.50     1598.40    128.58 o
  13  11   3     8607.64     9229.70    428.79 o
  14  11   3     1950.36     2080.73    150.83 o
  15  11   3      643.64      773.88    101.49 o
  16  11   3      980.64     1096.47    120.18 o
  17  11   3    28488.78    31217.22    807.85 o
  18  11   3      331.91      315.06    239.36 o
  19  11   3     2358.48     2450.84    185.65 o
  20  11   3        4.90       98.57    151.40 o
  21  11   3       50.18      347.25    192.63 o
  22  11   3        0.44      126.60    163.64 o
  23  11   3     2226.07     2250.20    180.48 o
   0  12   3       10.13     -149.47    149.47 o
   1  12   3     1306.32     1322.20     90.87 o
   2  12   3     7008.70     6562.18    342.49 o
   3  12   3      965.60      955.37     98.60 o
   4  12   3    26957.37    24066.04    628.58 o
   5  12   3    10940.27    10444.41    434.00 o
   6  12   3    30148.87    29568.07    690.15 o
   7  12   3       79.78      149.15    205.20 o
   8  12   3    15964.52    16345.23    553.97 o
   9  12   3     1766.90     2195.40    194.98 o
  10  12   3      650.59      786.77     86.34 o
  11  12   3     1047.87     1058.48     94.09 o
  12  12   3       35.95      -49.61    148.50 o
  13  12   3     1257.50     1365.29    100.21 o
  14  12   3      210.51      490.62     95.03 o
  15  12   3       73.99     -181.68    219.37 o
  16  12   3      216.24      403.64    101.15 o
  17  12   3     5487.46     6606.57    419.64 o
  18  12   3     2538.92     3073.00    259.15 o
  19  12   3     3174.42     3394.82    274.33 o
  20  12   3     1994.69     1938.47    142.12 o
  21  12   3      843.80      718.15    252.92 o
   1  13   3      903.53      947.61     98.27 o
   2  13   3     8237.71     7559.61    374.53 o
   3  13   3     5964.50     5666.88    333.63 o
   4  13   3    22981.48    22327.60    634.73 o
   5  13   3    13134.47    11601.18    487.52 o
   6  13   3    11320.89    10776.34    460.77 o
   7  13   3    34828.05    34597.24    809.28 o
   8  13   3       14.06       33.18    187.48 o
   9  13   3     5808.19     6067.81    368.75 o
  10  13   3       41.26      302.48    136.58 o
  11  13   3      366.51      334.40     87.95 o
  12  13   3     1171.69     1351.07    103.76 o
  13  13   3      882.86     1099.98    105.36 o
  14  13   3     5097.37     5823.57    394.45 o
  15  13   3     3342.57     3884.10    312.39 o
  16  13   3    16026.34    16361.30    642.50 o
  17  13   3     8497.04     8908.66    510.94 o
  18  13   3     8545.88     9031.12    507.70 o
  19  13   3       52.16      196.50    236.44 o
  20  13   3     2605.16     3153.18    244.63 o
   0  14   3       24.65     -165.90    165.90 o
   1  14   3      635.27      594.10     89.24 o
   2  14   3     2051.08     2362.13    202.08 o
   3  14   3      310.16       33.50    169.77 o
   4  14   3     3342.59     3531.64    279.53 o
   5  14   3     4601.54     4354.21    276.71 o
   6  14   3     6258.51     5825.35    386.21 o
   7  14   3     1068.86     1022.70    115.67 o
   8  14   3     2812.81     2963.73    255.63 o
   9  14   3     4119.59     4083.28    267.96 o
  10  14   3       73.85       36.40    185.87 o
  11  14   3      573.13      486.48    206.51 o
  12  14   3     1967.20     1699.37    149.86 o
  13  14   3     1663.77     1820.73    164.99 o
  14  14   3      424.61      102.77    270.29 o
  15  14   3    11960.27    13002.52    618.26 o
  16  14   3       24.90      -64.75    250.29 o
  17  14   3     2325.39     2134.55    198.53 o
  18  14   3      762.22      317.67    321.21 o
   1  15   3     1830.55     1747.04    147.60 o
   2  15   3       84.25     -176.53    176.53 o
   3  15   3       52.51      182.00    182.00 o
   4  15   3     2442.88     2236.58    178.57 o
   5  15   3     1296.80     1262.81    140.81 o
   6  15   3     1972.22     2198.92    181.44 o
   7  15   3     5805.66     5709.98    402.58 o
   8  15   3      364.69      235.49    249.99 o
   9  15   3     2555.52     2825.15    210.80 o
  10  15   3       68.24      118.22    167.83 o
  11  15   3      651.59      525.47    104.71 o
  12  15   3      114.03      -20.62    208.10 o
  13  15   3       10.27      257.70    241.27 o
  14  15   3     2310.45     2264.44    170.82 o
  15  15   3      660.71      904.66    123.71 o
   0  16   3      812.62      861.85    112.44 o
   1  16   3     2221.74     2028.53    187.90 o
   2  16   3     2376.94     2373.14    187.90 o
   3  16   3      133.25     -178.14    202.30 o
   4  16   3    12492.84    12727.49    565.06 o
   5  16   3     4974.29     5191.95    339.59 o
   6  16   3    11657.71    10539.55    554.59 o
   7  16   3       19.67      314.40    202.30 o
   8  16   3     6718.42     6409.57    443.29 o
   9  16   3     1705.36     1863.25    172.73 o
  10  16   3      409.88      448.44    236.46 o
  11  16   3       60.34     -220.01    220.01 o
  12  16   3      778.90      748.75    112.76 o
   1  17   3      304.60      379.81    193.61 o
   2  17   3     1714.66     1677.63    143.40 o
   3  17   3      193.63     -274.78    274.78 o
   4  17   3     5291.86     5449.45    417.01 o
   5  17   3     2792.83     3150.43    281.71 o
   6  17   3     2522.83     2310.62    160.83 o
   7  17   3     4167.14     4793.48    326.94 o
   0   0   4       56.04      162.36     22.55 o
   1   0   4    23215.29    22063.77    291.70 o
   2   0   4    59848.71    56202.77    469.61 o
   3   0   4   195416.11   182186.73    901.91 o
   4   0   4    11083.30    11309.97    225.42 o
   5   0   4   121885.65   109998.84    732.63 o
   6   0   4    28977.89    23514.56    342.37 o
   7   0   4    26314.26    23952.40    360.06 o
   8   0   4     6063.34     4243.63    163.24 o
   9   0   4      342.84      545.46     55.74 o
  10   0   4    34999.25    33587.96    473.30 o
  11   0   4      105.68      115.33     86.01 o
  12   0   4     4921.52     4474.44    204.35 o
  13   0   4      127.14      222.60     39.30 o
  14   0   4       15.79      -97.28     97.28 o
  15   0   4     3907.27     3825.39    217.76 o
  16   0   4    26736.09    26825.31    534.31 o
  17   0   4    10557.68    10638.79    360.47 o
  18   0   4     1711.33     1748.51    136.01 o
  19   0   4    22542.73    22543.35    557.64 o
  20   0   4    80547.91    79059.55   1065.76 o
  21   0   4    37173.07    35595.36    748.51 o
  22   0   4      151.46     -214.87    214.87 o
  23   0   4    13574.28    12092.20    487.87 o
  24   0   4     8765.22     9286.80    459.11 o
  25   0   4    20187.48    19780.55    638.15 o
  26   0   4      113.37      -52.19    232.26 o
  27   0   4     3167.84     3443.22    248.87 o
  28   0   4      425.56      575.37    102.77 o
  29   0   4      235.18      304.42    189.42 o
   1   1   4    27516.13    26667.50   1058.85 o
   2   1   4    24151.62    21621.66    208.52 o
   3   1   4    29620.07    26662.02    317.79 o
   4   1   4     3012.01     2798.22     86.17 o
   5   1   4    20850.93    19661.54    501.59 o
   6   1   4     5592.74     6439.20    132.17 o
   7   1   4     1019.07     1580.02     87.51 o
   8   1   4      419.18      561.27     38.99 o
   9   1   4        2.79       17.31     66.52 o
  10   1   4     5343.21     4686.94    133.36 o
  11   1   4      813.70      793.80    135.18 o
  12   1   4     8523.00     8492.10    568.11 o
  13   1   4      580.80      668.83     43.43 o
  14   1   4     8442.93     8355.68    700.86 o
  15   1   4      437.74      435.54     42.18 o
  16   1   4    18743.91    18335.33    319.93 o
  17   1   4     1582.72     1617.77    168.24 o
  18   1   4      380.58      820.16    206.35 o
  19   1   4      144.51      172.65     97.04 o
  20   1   4      100.71       25.34    107.51 o
  21   1   4       59.75      -20.07    175.56 o
  22   1   4      334.16      462.11     65.84 o
  23   1   4     1348.00     1354.95     88.62 o
  24   1   4     4645.32     4261.67    231.19 o
  25   1   4     7897.73     7779.74    307.07 o
  26   1   4        7.83      -99.04    157.68 o
  27   1   4     8451.96     8377.65    319.76 o
  28   1   4     2726.56     2457.74    239.49 o
  29   1   4     5014.54     4411.10    223.61 o
   0   2   4    31573.11    30955.89    362.64 o
   1   2   4       80.80      204.56     24.81 o
   2   2   4     1862.42     1634.83     99.35 o
   3   2   4     7152.63     6421.00    179.39 o
   4   2   4    13949.32    12909.73    255.96 o
   5   2   4    55292.27    54751.55    539.88 o
   6   2   4    47029.75    48045.35    518.33 o
   7   2   4     7670.49     7808.98    223.59 o
   8   2   4        7.81      144.96     60.88 o
   9   2   4      154.38      149.48     79.25 o
  10   2   4    27465.53    26787.14    441.62 o
  11   2   4     9432.87    10177.82    293.11 o
  12   2   4     4302.64     4528.48    220.10 o
  13   2   4    19406.14    18526.27    423.38 o
  14   2   4     7919.46     7987.78    290.48 o
  15   2   4     4061.40     4255.22    227.76 o
  16   2   4    17641.68    17070.75    452.16 o
  17   2   4        9.11      241.59    151.08 o
  18   2   4       16.52      116.29    119.51 o
  19   2   4     2769.32     3015.42    235.03 o
  20   2   4    16720.29    16913.41    502.75 o
  21   2   4     3398.48     3701.92    284.39 o
  22   2   4      631.41      437.84    202.01 o
  23   2   4     7919.27     7960.10    405.12 o
  24   2   4     4499.03     4085.43    289.28 o
  25   2   4     4941.93     5215.55    381.22 o
  26   2   4     4036.14     3517.84    301.48 o
  27   2   4      100.93     -273.49    273.49 o
  28   2   4       14.01      155.91    258.35 o
  29   2   4     1836.55     1841.71    152.75 o
   1   3   4    68604.80    63237.96    588.39 o
   2   3   4    74586.99    66586.23    604.98 o
   3   3   4    49859.16    45001.36    502.26 o
   4   3   4     1639.83     1673.58    116.41 o
   5   3   4    20091.61    20653.80    350.83 o
   6   3   4     2029.41     2154.33    127.07 o
   7   3   4     9150.57    10476.65    269.03 o
   8   3   4      326.56      501.96     40.92 o
   9   3   4     9505.19    10831.91    293.86 o
  10   3   4    15704.25    15746.18    353.03 o
  11   3   4     2298.86     2412.59    165.42 o
  12   3   4    48179.98    48528.33    667.32 o
  13   3   4     3215.54     3356.32    207.07 o
  14   3   4    11263.39    11885.67    362.97 o
  15   3   4     1447.87     1356.21    118.28 o
  16   3   4    36173.91    36667.17    661.72 o
  17   3   4    16205.46    17023.78    466.99 o
  18   3   4     2704.02     2704.30    213.75 o
  19   3   4     8045.98     7859.76    358.44 o
  20   3   4      786.31      173.99    232.31 o
  21   3   4      599.48      826.07     82.48 o
  22   3   4       22.11      -88.91    154.30 o
  23   3   4     5912.29     5724.08    340.70 o
  24   3   4    12230.83    10937.47    533.17 o
  25   3   4    13680.75    10785.57    637.39 o
  26   3   4     1178.19     -472.69    472.69 o
  27   3   4    24537.50    23759.61    755.85 o
  28   3   4    10027.29     9957.19    249.58 o
  29   3   4     6434.57     6358.88    207.10 o
   0   4   4    38976.04    36078.64    461.81 o
   1   4   4     6590.76     6868.24    209.27 o
   2   4   4     3673.65     3244.62    149.16 o
   3   4   4       57.80      259.96     32.86 o
   4   4   4    36707.13    35266.61    480.52 o
   5   4   4    10121.34    10605.39    273.08 o
   6   4   4    10604.39    10893.65    283.13 o
   7   4   4     2206.54     2335.78    147.70 o
   8   4   4     7761.13     8908.04    266.76 o
   9   4   4      595.73      749.47     63.80 o
  10   4   4      671.37      775.91     61.54 o
  11   4   4    41169.23    43139.89    639.28 o
  12   4   4    29585.89    31609.25    560.28 o
  13   4   4    51318.72    52577.38    741.87 o
  14   4   4    19356.76    20092.55    491.47 o
  15   4   4    62496.84    64111.12    869.19 o
  16   4   4     1367.94     1426.38    117.31 o
  17   4   4    39636.09    39530.97    722.58 o
  18   4   4     2574.13     2679.96    211.48 o
  19   4   4    11295.71    11177.29    418.56 o
  20   4   4     3913.14     3565.11    273.47 o
  21   4   4      412.33      496.45     71.52 o
  22   4   4     1066.13     1012.09     96.02 o
  23   4   4      425.03      239.04    163.34 o
  24   4   4      447.34      200.71    204.57 o
  25   4   4      621.04       70.23    299.62 o
  26   4   4    14688.64    14151.52    566.35 o
  27   4   4     2501.19     2166.91    345.52 o
  28   4   4     3219.46     1134.39    417.78 o
   1   5   4     7958.20     7027.53    224.21 o
   2   5   4    25391.31    23180.18    399.38 o
   3   5   4    11339.47    10590.74    278.06 o
   4   5   4    79854.62    75747.29    748.36 o
   5   5   4      272.94      527.07     57.99 o
   6   5   4    53607.66    53776.51    651.35 o
   7   5   4    49918.75    51039.20    656.26 o
   8   5   4    58811.91    61610.83    738.87 o
   9   5   4    47633.38    48664.63    658.10 o
  10   5   4     3292.23     3486.62    195.80 o
  11   5   4    23705.84    25543.10    515.05 o
  12   5   4    12995.85    13897.72    390.41 o
  13   5   4     1784.67     2010.09    146.34 o
  14   5   4     6690.63     7475.71    313.52 o
  15   5   4     7426.68     7568.91    325.84 o
  16   5   4     2354.24     2551.89    179.88 o
  17   5   4    34303.05    34046.06    693.46 o
  18   5   4    18915.16    20009.75    547.17 o
  19   5   4    12923.75    12863.64    449.11 o
  20   5   4       10.46      183.61    125.63 o
  21   5   4     3907.96     3393.66    228.95 o
  22   5   4     8875.51     8750.38    409.09 o
  23   5   4      808.33      660.49     95.05 o
  24   5   4     2025.31     2285.99    208.20 o
  25   5   4     2244.86     2366.97    181.13 o
  26   5   4     3369.79     3757.03    262.42 o
  27   5   4      941.82      636.01    139.51 o
  28   5   4     3765.58     3448.37    262.75 o
   0   6   4     2176.06     1948.69    147.37 o
   1   6   4     1768.82     1886.07    133.15 o
   2   6   4        2.05       29.31     68.93 o
   3   6   4     3264.01     3039.18    172.93 o
   4   6   4      110.27      144.96     93.74 o
   5   6   4     4122.87     3648.53    195.26 o
   6   6   4    30227.51    30129.06    511.55 o
   7   6   4    12703.11    13709.50    366.97 o
   8   6   4    10575.07    10422.21    334.87 o
   9   6   4     2352.45     2451.12    180.88 o
  10   6   4     2531.88     2464.43    189.60 o
  11   6   4      902.04      941.57     91.19 o
  12   6   4     4640.06     4945.18    263.62 o
  13   6   4     8473.62     8842.29    339.55 o
  14   6   4      142.40      192.00    123.06 o
  15   6   4     5583.18     5856.84    302.38 o
  16   6   4      914.23      949.57     82.81 o
  17   6   4     9414.91    10494.99    406.39 o
  18   6   4      251.58      324.40    152.05 o
  19   6   4     2854.89     2823.45    207.62 o
  20   6   4     2613.19     2649.44    204.37 o
  21   6   4     3340.12     3212.51    228.91 o
  22   6   4      789.23      631.82    212.00 o
  23   6   4      630.48      559.94    229.39 o
  24   6   4     3532.17     4091.94    321.44 o
  25   6   4     1869.42     1833.06    123.11 o
  26   6   4     1332.25     1400.71    113.10 o
  27   6   4      697.93      518.06    102.77 o
   1   7   4     4474.56     4193.67    204.63 o
   2   7   4      143.18      242.25     93.42 o
   3   7   4     5974.19     5826.87    249.97 o
   4   7   4   110783.48   102851.94    985.58 o
   5   7   4    44574.10    41151.79    627.00 o
   6   7   4    48966.36    49915.96    697.80 o
   7   7   4   125915.23   130362.45   1167.96 o
   8   7   4    60218.75    62601.43    831.53 o
   9   7   4   109653.47   115408.66   1132.59 o
  10   7   4    31230.93    33613.31    620.62 o
  11   7   4    23486.97    24862.94    555.72 o
  12   7   4      262.01      259.66    129.18 o
  13   7   4     1797.50     1787.89    140.21 o
  14   7   4     1143.20     1321.20    114.40 o
  15   7   4     2763.62     2797.16    201.50 o
  16   7   4     4723.43     4855.19    299.68 o
  17   7   4    11807.12    11982.58    456.08 o
  18   7   4    14402.67    15366.43    522.35 o
  19   7   4     8494.96     7922.73    395.20 o
  20   7   4       49.97      218.08    172.02 o
  21   7   4     3254.93     3132.73    238.25 o
  22   7   4    15530.65    15372.15    554.93 o
  23   7   4     3501.34     2878.08    261.79 o
  24   7   4        8.37       18.36    188.12 o
  25   7   4      536.26      328.93    169.78 o
  26   7   4     2866.55     2803.03    216.93 o
  27   7   4       38.71     -268.33    268.33 o
   0   8   4    71521.09    65665.66    816.29 o
   1   8   4     2636.23     2663.57    189.29 o
   2   8   4      125.52      234.20    100.19 o
   3   8   4     1923.84     1908.11    139.26 o
   4   8   4    48632.55    46502.89    701.36 o
   5   8   4     8278.47     7916.85    314.10 o
   6   8   4      720.93      653.12     68.63 o
   7   8   4      141.20      205.53     61.53 o
   8   8   4       83.42      152.37    131.43 o
   9   8   4      862.49     1077.19     94.09 o
  10   8   4     4326.99     4750.64    256.15 o
  11   8   4     9886.87    10345.15    387.50 o
  12   8   4    18442.61    19933.92    522.36 o
  13   8   4    23657.95    26315.01    624.37 o
  14   8   4    21998.09    24954.13    616.47 o
  15   8   4    38415.25    41237.01    795.56 o
  16   8   4     3520.63     3624.04    255.06 o
  17   8   4    22199.48    23088.90    632.37 o
  18   8   4     9331.61    10244.15    451.48 o
  19   8   4     2509.89     2564.86    208.23 o
  20   8   4      293.65      297.34    181.05 o
  21   8   4        4.33      223.88    153.33 o
  22   8   4     1977.06     2297.55    187.57 o
  23   8   4      560.17      560.25    233.25 o
  24   8   4       47.36      174.92    168.47 o
  25   8   4        9.38     -202.29    211.96 o
  26   8   4    10520.23    10244.48    517.91 o
   1   9   4     8430.18     7209.52    304.38 o
   2   9   4     2298.99     1994.66    151.53 o
   3   9   4      199.65      223.25    131.44 o
   4   9   4     6699.49     6608.80    304.17 o
   5   9   4     2986.74     3119.21    222.18 o
   6   9   4     3998.47     3779.93    239.67 o
   7   9   4    14148.74    14211.04    439.24 o
   8   9   4      646.58      726.23     67.66 o
   9   9   4     4664.60     4760.24    269.71 o
  10   9   4       31.47       24.16    137.55 o
  11   9   4     2717.33     2884.83    198.28 o
  12   9   4     1834.42     1711.77    129.89 o
  13   9   4      573.10      624.06     90.53 o
  14   9   4      126.65      316.02    182.01 o
  15   9   4       28.03     -133.04    182.97 o
  16   9   4      379.87      428.47    207.79 o
  17   9   4     4689.21     4557.06    335.43 o
  18   9   4     2428.27     2557.70    195.65 o
  19   9   4     3045.51     3323.06    250.81 o
  20   9   4       20.01      123.05    183.61 o
  21   9   4      436.38        0.00    219.71 o
  22   9   4       47.51      189.73    144.64 o
  23   9   4       25.30       98.57    192.31 o
  24   9   4     2197.15     2048.13    168.56 o
  25   9   4     1798.96     1957.38    155.65 o
   0  10   4    66721.86    59431.85    885.28 o
   1  10   4      143.12      137.88    137.88 o
   2  10   4        5.96      -11.60    132.72 o
   3  10   4     4013.30     3493.63    250.95 o
   4  10   4    22702.02    21431.90    541.35 o
   5  10   4     8710.94     8362.06    350.51 o
   6  10   4       79.32      159.13    124.02 o
   7  10   4      247.38      423.31     64.11 o
   8  10   4       20.26       39.30    134.00 o
   9  10   4     4218.63     4407.24    274.49 o
  10  10   4     4251.79     4450.40    280.93 o
  11  10   4    14309.98    15715.75    514.35 o
  12  10   4    13439.01    14120.04    494.77 o
  13  10   4    26407.66    27581.05    700.67 o
  14  10   4    13361.67    15081.52    547.70 o
  15  10   4    27307.52    28783.68    738.90 o
  16  10   4     7561.42     7669.04    432.84 o
  17  10   4    12425.83    12661.19    526.11 o
  18  10   4    13099.91    14446.81    562.04 o
  19  10   4     1666.46     1621.93    122.78 o
  20  10   4       52.21       75.06    169.76 o
  21  10   4      109.02      272.20    167.19 o
  22  10   4     1485.12     1607.31    122.13 o
  23  10   4      300.55      166.87    206.50 o
  24  10   4       57.25      194.57    201.33 o
   1  11   4    10307.27     9596.15    379.40 o
   2  11   4     5655.72     4563.89    293.65 o
   3  11   4    14056.91    13568.71    460.39 o
   4  11   4    11402.66     9392.65    407.63 o
   5  11   4    25685.51    22909.44    597.36 o
   6  11   4     3708.53     3374.18    231.22 o
   7  11   4    20818.11    20291.62    585.37 o
   8  11   4     6403.17     6339.12    364.37 o
   9  11   4     2135.26     2211.79    182.11 o
  10  11   4     9948.61    10665.47    437.72 o
  11  11   4      466.82      277.06    206.51 o
  12  11   4      597.14      803.83     88.60 o
  13  11   4       40.59      424.89    171.37 o
  14  11   4     2740.58     3603.65    244.99 o
  15  11   4     1316.72     1379.17    131.15 o
  16  11   4    14237.29    15214.11    572.55 o
  17  11   4     1194.02     1225.73    122.77 o
  18  11   4     3729.22     4354.27    346.92 o
  19  11   4      854.88      639.23    244.22 o
  20  11   4      629.71      764.52    105.99 o
  21  11   4       32.75       41.23    191.99 o
  22  11   4     7242.56     7198.07    472.36 o
  23  11   4     2427.93     2530.37    215.30 o
   0  12   4       36.28     -132.72    132.72 o
   1  12   4     4928.30     3964.32    283.23 o
   2  12   4     2717.29     2536.50    199.23 o
   3  12   4    12968.96    12943.66    470.78 o
   4  12   4     3567.07     2870.20    233.14 o
   5  12   4    27744.16    25336.71    651.97 o
   6  12   4    17578.98    16189.26    548.08 o
   7  12   4     5622.90     5838.72    343.61 o
   8  12   4     6277.76     6371.13    369.48 o
   9  12   4       54.38     -200.04    200.04 o
  10  12   4     4151.01     3802.76    297.01 o
  11  12   4      168.87      -99.22    180.72 o
  12  12   4      547.81      408.19    190.73 o
  13  12   4     1982.21     1902.80    172.10 o
  14  12   4      350.68      472.92    205.86 o
  15  12   4      124.70      333.09    175.56 o
  16  12   4     8710.49     8197.15    473.89 o
  17  12   4      396.15      470.35    214.56 o
  18  12   4       13.38      -20.29    208.74 o
  19  12   4     8975.12     9759.08    529.38 o
  20  12   4     8634.67     8061.55    507.38 o
  21  12   4     6373.35     7061.39    478.72 o
   1  13   4      269.13      183.95    140.78 o
   2  13   4     1308.41     1234.83     99.57 o
   3  13   4        7.83       47.03    165.25 o
   4  13   4     3471.80     3332.31    248.92 o
   5  13   4      669.72      706.55    101.81 o
   6  13   4       43.76      112.75    193.92 o
   7  13   4     4442.86     4235.79    282.19 o
   8  13   4     6878.20     7625.91    404.03 o
   9  13   4     2518.55     2423.64    188.24 o
  10  13   4     1747.73     1803.10    139.54 o
  11  13   4      189.36      106.63    179.75 o
  12  13   4      667.92      513.23    177.52 o
  13  13   4      803.81      494.88    215.54 o
  14  13   4       19.09       78.60    171.05 o
  15  13   4      156.66     -219.70    224.85 o
  16  13   4      137.59      389.46    214.22 o
  17  13   4      376.96      467.12    106.63 o
  18  13   4     2002.00     1875.62    182.08 o
  19  13   4        9.82     -260.60    260.60 o
   0  14   4      989.52     1058.45    100.21 o
   1  14   4     1509.35     1215.53    114.08 o
   2  14   4     3357.91     3137.98    239.55 o
   3  14   4    10246.24     9057.29    434.41 o
   4  14   4      469.46      613.72     93.75 o
   5  14   4    13408.29    12557.49    532.68 o
   6  14   4    13997.02    13673.70    547.62 o
   7  14   4     9200.50     9073.04    473.01 o
   8  14   4     4239.36     3816.39    287.64 o
   9  14   4     3077.84     3191.15    249.84 o
  10  14   4     1556.67     1520.04    144.37 o
  11  14   4      696.40      884.06    105.35 o
  12  14   4      896.06      552.56    230.05 o
  13  14   4      108.76       81.82    222.27 o
  14  14   4      267.45      126.28    230.66 o
  15  14   4     1713.07     1889.04    132.12 o
  16  14   4     1106.71     1093.57    128.88 o
  17  14   4     4860.50     5189.60    351.82 o
   1  15   4    13139.67    12023.49    527.73 o
   2  15   4    10303.61     7990.56    447.28 o
   3  15   4    13097.93    11640.89    515.76 o
   4  15   4      845.48      822.23    112.44 o
   5  15   4    13082.24    11958.50    546.77 o
   6  15   4       61.27      267.05    194.57 o
   7  15   4     1823.64     1879.13    155.33 o
   8  15   4     1013.82     1047.80    116.64 o
   9  15   4       89.70      317.30    172.66 o
  10  15   4     2201.01     1972.42    170.49 o
  11  15   4       70.22       82.79    219.05 o
  12  15   4     6570.48     6192.19    446.82 o
  13  15   4       52.44      109.85    214.22 o
  14  15   4     5078.52     5788.42    420.53 o
   0  16   4       49.07      160.10    204.55 o
   1  16   4       48.82     -262.86    262.86 o
   2  16   4       64.55     -251.58    251.58 o
   3  16   4      325.96      546.04    224.22 o
   4  16   4        3.05      407.49    175.24 o
   5  16   4      192.29      429.41    209.71 o
   6  16   4      700.48      665.94    100.84 o
   7  16   4        2.99      213.89    179.10 o
   8  16   4      592.52      347.30    247.43 o
   9  16   4       92.62      192.96    213.25 o
  10  16   4       68.64      195.85    216.47 o
  11  16   4      829.02      960.75    115.34 o
   1  17   4     9325.57     8829.25    499.37 o
   2  17   4     4062.13     3709.11    288.89 o
   3  17   4     5576.75     5116.91    354.78 o
   4  17   4       80.44      396.86    186.84 o
   5  17   4     1231.49      707.90    277.75 o
   1   1   5     5311.62     4877.02    418.01 o
   2   1   5     1253.78     1468.48     68.88 o
   3   1   5    22797.34    21025.13    230.53 o
   4   1   5    27378.52    27531.12    733.00 o
   5   1   5     4976.82     4922.08    122.37 o
   6   1   5     6524.96     5499.34    131.22 o
   7   1   5    17200.25    15720.46    222.52 o
   8   1   5      786.56      553.48     32.95 o
   9   1   5    93656.30    92705.24    578.71 o
  10   1   5    19372.26    18347.02    263.81 o
  11   1   5    77364.19    73526.66    743.43 o
  12   1   5     9703.85     9847.46    216.80 o
  13   1   5       40.09      106.53     39.96 o
  14   1   5      539.27      706.06     40.77 o
  15   1   5      257.27      262.20     35.25 o
  16   1   5        1.42       50.02     68.45 o
  17   1   5      173.26      571.77    421.52 o
  18   1   5    10463.34    10090.59    268.98 o
  19   1   5    64056.58    62889.71    664.12 o
  20   1   5    24970.91    24113.73    444.38 o
  21   1   5    33121.67    31374.52    808.75 o
  22   1   5    11618.68    11810.40    330.03 o
  23   1   5    17360.67    17413.60    404.89 o
  24   1   5    10824.25    10954.74    345.91 o
  25   1   5    10084.54     9669.24    340.22 o
  26   1   5     3545.47     3409.31    176.80 o
  27   1   5     1885.59     1929.49     99.11 o
  28   1   5      288.86      150.13    159.12 o
  29   1   5     7212.66     7577.05    355.07 o
   0   2   5   134727.77   126156.40    822.67 o
   1   2   5    45115.43    42107.31    467.58 o
   2   2   5    45584.75    40813.16    464.52 o
   3   2   5    29749.29    26001.34    376.88 o
   4   2   5    15577.54    14423.84    289.35 o
   5   2   5      125.53      192.64     66.04 o
   6   2   5       94.45      182.01     29.96 o
   7   2   5     9727.14    10698.80    274.23 o
   8   2   5     1027.33     1150.58     99.27 o
   9   2   5     7876.69     7854.89    251.87 o
  10   2   5    31258.36    31780.76    504.00 o
  11   2   5    81880.76    83555.81    862.43 o
  12   2   5     2616.67     2380.46    179.62 o
  13   2   5    17280.21    17490.52    427.40 o
  14   2   5     9089.13     9498.50    330.64 o
  15   2   5    17942.12    17535.31    448.98 o
  16   2   5     4609.91     4536.81    253.26 o
  17   2   5     4176.98     3434.97    238.37 o
  18   2   5      266.00      744.49     73.13 o
  19   2   5     3755.01     3954.68    270.57 o
  20   2   5     9055.80     9317.39    399.19 o
  21   2   5       92.17      -99.86    167.19 o
  22   2   5     2570.70     2711.28    199.86 o
  23   2   5     2266.39     2465.08    212.08 o
  24   2   5     1727.67     1458.90    124.39 o
  25   2   5     5169.11     4872.88    370.92 o
  26   2   5     5052.60     4719.38    363.15 o
  27   2   5       82.05     -260.60    260.60 o
  28   2   5     7110.46     6681.71    408.79 o
  29   2   5     3969.03     4308.04    326.92 o
   1   3   5   167877.34   157370.83   1004.84 o
   2   3   5    12661.79    12879.56    282.34 o
   3   3   5    27721.12    30306.36    431.64 o
   4   3   5      350.69       54.77     75.07 o
   5   3   5    10811.36    11032.81    274.11 o
   6   3   5     6252.80     6499.01    216.85 o
   7   3   5     3360.11     3768.73    176.18 o
   8   3   5     6854.65     7791.16    250.46 o
   9   3   5    25664.43    25345.91    454.92 o
  10   3   5     9620.59     9370.92    287.56 o
  11   3   5     6691.30     6970.41    272.95 o
  12   3   5    28997.04    29481.29    542.14 o
  13   3   5    28364.23    28442.34    551.51 o
  14   3   5    38104.98    37652.34    650.15 o
  15   3   5     3962.69     3415.35    247.73 o
  16   3   5    14881.71    14895.28    434.43 o
  17   3   5       12.80      106.30    117.58 o
  18   3   5     1774.80     1899.00    162.76 o
  19   3   5     9492.95     8994.83    396.04 o
  20   3   5     1883.09     1746.21    128.60 o
  21   3   5      278.03      684.25     76.67 o
  22   3   5      685.51      782.26     87.63 o
  23   3   5     4899.36     4767.71    340.92 o
  24   3   5      461.58      425.58    100.51 o
  25   3   5       36.66      142.38    175.88 o
  26   3   5      238.27      183.62    219.06 o
  27   3   5      498.25      557.98    234.86 o
  28   3   5      910.89      751.99    118.89 o
   0   4   5   114290.79   112901.55    886.69 o
   1   4   5    72196.70    67401.26    690.06 o
   2   4   5    44396.13    42258.48    545.16 o
   3   4   5    62343.38    57501.20    643.03 o
   4   4   5     5858.23     5658.53    213.25 o
   5   4   5     1606.72     1699.30    107.68 o
   6   4   5    14809.02    15975.24    353.32 o
   7   4   5    16670.59    17375.90    383.40 o
   8   4   5     1368.10     1381.48    114.10 o
   9   4   5     1099.15     1463.14    102.81 o
  10   4   5       40.26       42.20    105.01 o
  11   4   5    67920.74    71308.24    845.66 o
  12   4   5       46.83      124.34    134.97 o
  13   4   5    22077.55    22827.73    504.61 o
  14   4   5       27.22       52.51    123.38 o
  15   4   5     1559.31     1681.73    138.91 o
  16   4   5    11472.29    11735.03    401.24 o
  17   4   5     1565.28     1575.96    110.54 o
  18   4   5     5885.88     6247.73    329.47 o
  19   4   5     6240.65     6322.54    329.49 o
  20   4   5      224.09       99.54    163.97 o
  21   4   5    10643.12    11260.20    441.94 o
  22   4   5        2.34       62.81    174.27 o
  23   4   5     4377.94     4572.21    312.81 o
  24   4   5       84.08     -213.57    213.57 o
  25   4   5     3231.59     3323.06    257.26 o
  26   4   5     4638.89     4402.47    349.24 o
  27   4   5     1136.53      585.13    278.39 o
  28   4   5     1654.82     1505.21    139.53 o
   1   5   5    72689.57    66243.74    708.98 o
   2   5   5       26.11      221.30     82.14 o
   3   5   5     4261.86     3588.83    179.15 o
   4   5   5     1038.52     1001.98     80.89 o
   5   5   5     9305.03     9562.27    287.61 o
   6   5   5    11611.81    11732.46    323.81 o
   7   5   5    35604.57    37327.38    585.54 o
   8   5   5    18507.65    19483.38    435.67 o
   9   5   5     2155.87     2267.18    175.39 o
  10   5   5    36734.64    37676.60    612.34 o
  11   5   5     3836.49     3653.37    236.78 o
  12   5   5    27047.35    28822.14    566.66 o
  13   5   5    19338.45    20372.74    506.89 o
  14   5   5     5251.98     5591.38    273.65 o
  15   5   5     4655.31     4584.67    261.00 o
  16   5   5     9206.15     8746.15    364.73 o
  17   5   5        0.81       12.88    146.57 o
  18   5   5    10954.23    11103.82    408.80 o
  19   5   5     1585.64     1640.36    124.72 o
  20   5   5     8275.26     9272.83    405.51 o
  21   5   5     5333.77     5039.41    346.46 o
  22   5   5    10977.04    10445.22    480.36 o
  23   5   5      142.51       16.75    202.95 o
  24   5   5     5992.64     6069.04    406.15 o
  25   5   5     2611.34     2237.26    177.92 o
  26   5   5     2951.12     2862.44    213.72 o
  27   5   5     1720.63     1172.03    127.93 o
  28   5   5       21.80     -198.43    198.43 o
   0   6   5    30103.79    28156.39    492.73 o
   1   6   5     5767.43     5058.37    216.39 o
   2   6   5     8585.13     8367.29    275.84 o
   3   6   5    11153.84    10984.99    316.60 o
   4   6   5     5607.26     5192.51    227.66 o
   5   6   5     6566.27     6253.60    252.61 o
   6   6   5    25002.19    25468.39    492.79 o
   7   6   5    26911.37    25768.35    509.31 o
   8   6   5    39860.38    41795.14    659.59 o
   9   6   5   105491.67   108246.72   1079.14 o
  10   6   5    22290.72    22191.29    492.05 o
  11   6   5     1629.48     1632.20    151.81 o
  12   6   5    19237.33    20643.94    501.00 o
  13   6   5    10310.88    11702.92    391.77 o
  14   6   5     5674.29     5939.96    302.71 o
  15   6   5     1264.75     1296.75     89.26 o
  16   6   5    12060.44    11953.90    428.70 o
  17   6   5    12561.27    13095.90    456.85 o
  18   6   5     6682.94     7118.02    360.18 o
  19   6   5      650.27      941.10     86.99 o
  20   6   5     6408.18     6754.98    375.60 o
  21   6   5    44584.64    43356.29    901.65 o
  22   6   5    13754.02    12282.18    556.96 o
  23   6   5    33860.72    32816.54    817.56 o
  24   6   5     1161.54      728.53    270.34 o
  25   6   5      128.46      -57.34    183.62 o
  26   6   5      256.47      215.84    172.02 o
  27   6   5       62.84      184.58    146.57 o
   1   7   5    18385.04    17925.06    414.82 o
   2   7   5      178.87      160.75    111.46 o
   3   7   5     3426.88     3038.35    194.84 o
   4   7   5     1472.99     1646.39    108.30 o
   5   7   5     3300.07     3136.76    199.66 o
   6   7   5      417.29      445.89     56.38 o
   7   7   5      808.24      609.65     72.82 o
   8   7   5      834.45      797.83     76.37 o
   9   7   5     4225.91     4574.37    272.93 o
  10   7   5     2470.64     2543.44    193.76 o
  11   7   5     1604.54     1898.35    156.32 o
  12   7   5     1184.79     1382.46    106.34 o
  13   7   5     8488.70     9360.90    370.48 o
  14   7   5     3880.66     4296.85    252.53 o
  15   7   5     1577.78     1727.73    137.29 o
  16   7   5     4355.69     4296.83    293.19 o
  17   7   5      366.15      383.05    157.54 o
  18   7   5       37.23       88.59    140.13 o
  19   7   5     2006.82     1994.38    158.57 o
  20   7   5     1249.33      984.09    101.50 o
  21   7   5     1828.32     1949.76    172.09 o
  22   7   5        0.59     -233.86    233.86 o
  23   7   5      819.37      944.01    106.32 o
  24   7   5        4.92     -196.82    196.82 o
  25   7   5       85.41      138.52    175.56 o
  26   7   5       56.67       20.29    159.13 o
   0   8   5     7375.53     7579.02    309.14 o
   1   8   5    12265.44    11314.50    359.88 o
   2   8   5     2429.49     2337.56    159.28 o
   3   8   5      380.32      384.03    129.51 o
   4   8   5     9696.74     9051.39    321.99 o
   5   8   5     4763.26     4183.33    248.47 o
   6   8   5    11375.79    10336.66    355.47 o
   7   8   5    18784.37    18162.80    473.42 o
   8   8   5    20549.35    20265.95    521.65 o
   9   8   5    33416.98    33422.61    650.85 o
  10   8   5     8423.43     9376.64    363.72 o
  11   8   5     2113.97     2553.29    178.90 o
  12   8   5     8848.00     9345.57    382.13 o
  13   8   5    12888.47    13169.48    461.80 o
  14   8   5     3215.36     3606.74    232.47 o
  15   8   5     1253.00     1523.88    124.06 o
  16   8   5     1324.25     1528.41    104.41 o
  17   8   5     5708.05     5851.86    362.64 o
  18   8   5     5054.85     5225.80    334.82 o
  19   8   5        7.45     -176.52    176.52 o
  20   8   5     4091.57     4706.30    337.62 o
  21   8   5    20851.67    21015.13    666.03 o
  22   8   5     3353.43     2767.69    196.66 o
  23   8   5    13778.21    14423.27    571.05 o
  24   8   5        0.44      218.08    186.51 o
  25   8   5       25.78      371.41    174.91 o
   1   9   5   101202.50    93301.87   1061.98 o
   2   9   5        2.03      -55.08    143.35 o
   3   9   5        0.12      123.37    109.20 o
   4   9   5    11762.38    10971.43    381.65 o
   5   9   5    13952.98    12976.95    412.34 o
   6   9   5       40.98      138.84    106.30 o
   7   9   5     3236.56     2952.21    231.86 o
   8   9   5    14564.75    14400.59    454.40 o
   9   9   5    20824.40    21032.74    546.69 o
  10   9   5    19116.63    20249.22    537.58 o
  11   9   5     3800.35     3502.33    232.84 o
  12   9   5    25325.11    28145.14    655.59 o
  13   9   5    36057.43    38013.05    800.06 o
  14   9   5    24518.39    25846.27    659.76 o
  15   9   5    11732.71    13292.10    506.74 o
  16   9   5     7973.67     8547.97    407.08 o
  17   9   5     4148.58     4443.75    311.84 o
  18   9   5     1759.82     2074.14    114.41 o
  19   9   5        5.96      329.21    128.53 o
  20   9   5     4115.69     4099.01    326.64 o
  21   9   5        0.69      111.78    177.17 o
  22   9   5     8954.26     9308.74    496.15 o
  23   9   5     3830.31     4393.80    302.10 o
  24   9   5      916.01      458.16    273.22 o
   0  10   5    22814.99    20358.79    538.71 o
   1  10   5     9885.17     8686.38    355.16 o
   2  10   5    13345.90    11914.44    417.67 o
   3  10   5    10205.83     9595.17    368.11 o
   4  10   5     6796.52     6711.60    318.31 o
   5  10   5     3519.40     3379.97    251.54 o
   6  10   5       25.10      204.23    127.56 o
   7  10   5       65.13       79.89    130.14 o
   8  10   5       40.25       41.23    127.56 o
   9  10   5     8094.48     8137.89    368.11 o
  10  10   5      236.78      312.81     80.86 o
  11  10   5     8277.19     8517.00    406.52 o
  12  10   5      603.17      524.51    210.38 o
  13  10   5     3103.33     3082.81    248.25 o
  14  10   5     2384.29     2344.33    201.14 o
  15  10   5     1229.66     1283.12    112.46 o
  16  10   5     2368.04     2279.47    174.05 o
  17  10   5     1880.50     1933.68    169.52 o
  18  10   5        0.98       89.87    174.91 o
  19  10   5       44.72     -110.81    169.44 o
  20  10   5      238.13      153.02    226.14 o
  21  10   5      445.05      118.88    227.44 o
  22  10   5      450.20      512.88    213.91 o
  23  10   5     1389.81     1188.69    126.31 o
   1  11   5    31375.26    27302.01    649.75 o
   2  11   5      497.39      520.63     85.38 o
   3  11   5     4234.43     3616.62    269.32 o
   4  11   5     6868.39     6857.03    353.78 o
   5  11   5      454.38      502.58     80.86 o
   6  11   5     3655.50     3461.10    264.10 o
   7  11   5      155.18     -131.43    180.40 o
   8  11   5      320.91      208.11    197.48 o
   9  11   5    20619.27    20582.63    603.62 o
  10  11   5     1925.70     2022.42    133.75 o
  11  11   5    16769.33    18106.02    579.58 o
  12  11   5     1423.23     1502.97    119.88 o
  13  11   5     7547.89     8007.25    417.34 o
  14  11   5     5278.86     5251.39    366.44 o
  15  11   5      922.16     1160.89    107.62 o
  16  11   5      940.18     1310.71    135.65 o
  17  11   5      714.98      504.21    221.66 o
  18  11   5       38.09     -190.38    190.38 o
  19  11   5     8740.80     9778.95    495.16 o
  20  11   5       42.49      346.61    204.87 o
  21  11   5     3322.20     4358.43    313.02 o
  22  11   5      286.97        0.00    250.31 o
   0  12   5    18500.54    16706.69    535.61 o
   1  12   5        1.83     -135.94    135.94 o
   2  12   5     6738.94     6870.27    350.50 o
   3  12   5     1452.79     1427.28    111.18 o
   4  12   5     4201.89     3613.38    245.11 o
   5  12   5     3078.13     2565.36    216.98 o
   6  12   5     5640.84     4913.01    332.31 o
   7  12   5     4554.98     4217.71    333.49 o
   8  12   5     1622.13     1618.43    123.11 o
   9  12   5    13377.44    12388.15    502.38 o
  10  12   5     1046.13      965.68    111.16 o
  11  12   5      853.27      790.03    102.46 o
  12  12   5     3554.99     3637.86    255.03 o
  13  12   5     1082.13      954.07    112.45 o
  14  12   5     5063.37     5849.75    363.82 o
  15  12   5     1499.59     1920.89    137.92 o
  16  12   5      166.63      312.47    206.81 o
  17  12   5     1715.01     1638.99    137.93 o
  18  12   5      493.70      350.19    230.35 o
  19  12   5      180.57      232.26    241.60 o
  20  12   5      106.31     -108.88    282.51 o
   1  13   5       17.39       63.78    127.56 o
   2  13   5      211.26      309.58     77.31 o
   3  13   5     3877.58     3205.58    245.07 o
   4  13   5     4302.33     3848.98    303.15 o
   5  13   5     1054.40     1081.68     96.99 o
   6  13   5     5094.29     4802.23    358.36 o
   7  13   5     3055.69     3081.00    232.44 o
   8  13   5     7669.59     7343.18    428.31 o
   9  13   5     6476.89     6479.94    379.77 o
  10  13   5    13838.08    14057.79    557.28 o
  11  13   5    11529.29    11235.05    532.39 o
  12  13   5     5549.29     5694.24    423.53 o
  13  13   5     1789.35     2006.10    163.71 o
  14  13   5      326.70      301.85    200.38 o
  15  13   5       56.03     -102.11    194.89 o
  16  13   5      471.30      545.10     99.87 o
  17  13   5     1319.15     1437.11    133.72 o
  18  13   5     5603.83     5730.10    372.85 o
   0  14   5     5277.72     5160.31    356.43 o
   1  14   5    11609.76    10207.38    462.33 o
   2  14   5     2029.11     2302.77    144.71 o
   3  14   5     6484.37     5453.85    378.80 o
   4  14   5     3173.18     2613.89    246.62 o
   5  14   5      191.94      250.30     85.05 o
   6  14   5       24.75     -181.04    204.87 o
   7  14   5     2230.75     1959.60    146.33 o
   8  14   5      107.17      -19.33    218.08 o
   9  14   5       41.26       37.69    227.74 o
  10  14   5      651.93      681.72    115.98 o
  11  14   5    11287.06    10697.83    541.66 o
  12  14   5      534.90      590.21    253.54 o
  13  14   5     4780.55     5264.87    331.51 o
  14  14   5       29.10     -215.18    215.18 o
  15  14   5     2609.15     2552.42    186.30 o
  16  14   5     1222.96      809.40    291.60 o
   1  15   5       28.10     -150.76    233.86 o
   2  15   5       31.74       19.01    213.57 o
   3  15   5      117.41      -19.01    219.70 o
   4  15   5      461.34      640.78     99.55 o
   5  15   5      113.81      271.56     84.40 o
   6  15   5     1793.33     1564.59    123.75 o
   7  15   5       29.77      345.64    178.46 o
   8  15   5     2331.85     2352.16    202.08 o
   9  15   5     2018.93     1973.95    179.19 o
  10  15   5      544.69      644.65    245.17 o
  11  15   5     3197.04     3276.80    252.41 o
  12  15   5        1.70      -43.81    237.41 o
  13  15   5       45.19     -233.87    233.87 o
   0  16   5    16824.70    16274.85    678.13 o
   1  16   5     7183.47     6404.84    451.73 o
   2  16   5    16604.86    14009.39    620.86 o
   3  16   5    10259.14     8295.01    498.22 o
   4  16   5     6334.07     5285.08    417.12 o
   5  16   5      710.63      630.50    230.36 o
   6  16   5      431.18      339.55    184.92 o
   7  16   5      672.03      732.62     97.30 o
   8  16   5       79.26     -155.59    236.77 o
   9  16   5     1983.09     1792.78    147.60 o
  10  16   5     2903.62     2784.64    256.25 o
   1  17   5     1339.58      817.80    307.08 o
   0   0   6     4417.18     4077.28    161.15 o
   1   0   6    10413.65     9093.29    237.54 o
   2   0   6    21486.50    21300.59    354.11 o
   3   0   6    59776.94    58300.04    590.97 o
   4   0   6    23376.23    21622.49    366.33 o
   5   0   6     2824.77     2735.69    140.98 o
   6   0   6     1816.91     1776.87    120.26 o
   7   0   6     4132.62     3646.38    169.78 o
   8   0   6    24971.67    23429.05    420.04 o
   9   0   6    51108.26    49809.41    629.50 o
  10   0   6   227636.45   211336.95   1349.22 o
  11   0   6   159585.20   144609.80   1139.15 o
  12   0   6    50746.04    50046.70    690.41 o
  13   0   6    69044.55    66183.53    822.23 o
  14   0   6     9414.57     9362.44    330.97 o
  15   0   6     9876.50     9365.87    335.82 o
  16   0   6     5405.76     5362.30    279.78 o
  17   0   6      139.80      173.96    128.53 o
  18   0   6    44118.45    40914.13    754.08 o
  19   0   6     3927.55     3762.91    256.06 o
  20   0   6    65714.73    62532.95    993.49 o
  21   0   6     6650.09     6965.47    378.87 o
  22   0   6      766.62      684.66     84.74 o
  23   0   6     3819.92     4572.57    301.16 o
  24   0   6    19234.67    20005.56    611.10 o
  25   0   6     1819.75     1757.97    128.91 o
  26   0   6      771.67      684.64     95.69 o
  27   0   6      260.15      309.58    147.54 o
  28   0   6     1009.59     1154.11    129.52 o
   1   1   6    25054.86    24244.86    963.81 o
   2   1   6    18188.01    17364.42    594.06 o
   3   1   6     9612.81     8509.83    163.87 o
   4   1   6     4675.93     4864.31    129.81 o
   5   1   6      464.04      607.83     29.47 o
   6   1   6      364.05      452.23     27.04 o
   7   1   6     1298.85     1323.15     91.22 o
   8   1   6     4035.41     4079.67    128.71 o
   9   1   6      481.81      437.44     33.26 o
  10   1   6    27641.20    26709.47    333.09 o
  11   1   6     7538.22     6954.80    185.73 o
  12   1   6    19501.25    19233.62   1170.20 o
  13   1   6    10735.67    11085.04    359.63 o
  14   1   6     9417.94     8947.92    230.07 o
  15   1   6     3844.34     3711.68    156.68 o
  16   1   6      290.83      319.29     83.13 o
  17   1   6     5054.17     5132.49    196.73 o
  18   1   6     2804.13     3092.19    237.45 o
  19   1   6     9013.66     9481.15    655.97 o
  20   1   6     1748.08     1936.74    260.24 o
  21   1   6     6012.54     5842.93    247.85 o
  22   1   6       11.97      172.75    120.96 o
  23   1   6       59.24       50.71    153.66 o
  24   1   6     2701.71     2564.13    182.28 o
  25   1   6     1827.97     1845.40    109.93 o
  26   1   6     1032.21      998.58     72.88 o
  27   1   6        0.46      184.35    104.09 o
  28   1   6      224.77      301.61     80.05 o
   0   2   6    91572.48    84620.16    726.23 o
   1   2   6    26737.42    26297.70    403.99 o
   2   2   6     7643.27     7789.41    225.46 o
   3   2   6    44354.52    44262.32    530.48 o
   4   2   6      531.09      386.66     38.02 o
   5   2   6     6909.32     6821.91    218.84 o
   6   2   6     2041.81     2053.66    130.27 o
   7   2   6     1916.48     2129.24    136.70 o
   8   2   6     6510.87     6350.99    228.41 o
   9   2   6      108.24      287.35    102.76 o
  10   2   6    63347.46    61586.71    734.75 o
  11   2   6     7586.03     7564.08    284.97 o
  12   2   6     2050.16     2492.95    190.20 o
  13   2   6     9630.98     9227.51    321.00 o
  14   2   6    11789.15    11742.90    373.27 o
  15   2   6     1705.21     1806.55    123.45 o
  16   2   6       68.79      205.52    108.24 o
  17   2   6       10.77      156.88    118.86 o
  18   2   6     3558.47     3799.68    252.82 o
  19   2   6       81.05      -13.53    179.11 o
  20   2   6    28894.40    29665.94    685.20 o
  21   2   6      323.62       74.42    211.65 o
  22   2   6     1196.79     1308.56    112.13 o
  23   2   6     3322.16     3420.98    248.89 o
  24   2   6    10823.26    11289.27    475.45 o
  25   2   6        2.78     -209.06    209.06 o
  26   2   6      102.00      112.75    178.14 o
  27   2   6       41.55       39.30    169.12 o
  28   2   6      942.93      658.56    221.35 o
   1   3   6    87078.67    85643.24    765.83 o
   2   3   6    98638.84    96249.94    816.36 o
   3   3   6    12956.05    12038.82    301.22 o
   4   3   6     1012.21     1028.42     85.08 o
   5   3   6     3985.79     4237.98    182.35 o
   6   3   6      819.65     1065.68     80.88 o
   7   3   6     2281.53     2635.45    159.29 o
   8   3   6      560.87      935.04     64.44 o
   9   3   6    26463.09    24941.99    479.42 o
  10   3   6    45031.99    43724.13    631.93 o
  11   3   6    34704.57    34225.13    598.36 o
  12   3   6   108009.95   112151.68   1093.99 o
  13   3   6    11970.87    12227.54    382.71 o
  14   3   6     1430.51     1293.97    103.13 o
  15   3   6      597.60      572.21     64.44 o
  17   3   6     6639.72     6915.00    326.01 o
  18   3   6    14345.55    14851.82    477.48 o
  19   3   6    23506.05    23925.73    610.00 o
  20   3   6      333.50      216.49    198.45 o
  21   3   6    14193.68    14653.89    512.20 o
  22   3   6     1600.06     1415.69    125.04 o
  23   3   6        1.16     -183.29    183.29 o
  24   3   6     3066.59     3224.34    250.16 o
  25   3   6     1299.24     1390.40    112.78 o
  26   3   6     1899.89     1746.70    141.15 o
  27   3   6      604.55      749.69    100.84 o
  28   3   6     1820.90     1562.62    129.87 o
   0   4   6   220350.95   214806.33   1352.08 o
   1   4   6      598.60      764.95     61.22 o
   2   4   6    98769.94    93133.60    860.87 o
   3   4   6      365.95      463.30     49.29 o
   4   4   6     7158.19     7710.66    253.71 o
   5   4   6      251.97      194.91     85.70 o
   6   4   6     3503.44     3670.52    186.16 o
   7   4   6    25228.48    27262.08    503.07 o
   8   4   6        7.26       34.15     99.21 o
   9   4   6    68480.75    69637.43    823.92 o
  10   4   6     4983.00     5569.99    256.58 o
  11   4   6    36805.88    37236.97    637.40 o
  12   4   6    24541.59    24435.59    529.37 o
  13   4   6      744.89      886.40     72.17 o
  14   4   6    10575.42    10702.05    373.05 o
  15   4   6      220.19      246.12    126.60 o
  16   4   6       22.30       86.01    121.12 o
  17   4   6       18.28     -127.88    127.88 o
  18   4   6      233.81      362.42     68.30 o
  19   4   6     1114.65     1420.37    128.25 o
  20   4   6        2.61     -183.61    183.61 o
  21   4   6    19745.72    19734.42    605.85 o
  22   4   6     2177.65     2066.95    180.81 o
  23   4   6    20487.17    20038.96    643.35 o
  24   4   6     1794.99     1749.91    151.14 o
  25   4   6     9709.36     8439.16    472.03 o
  26   4   6       52.00     -216.79    216.79 o
  27   4   6      200.92      -39.95    195.22 o
   1   5   6    41797.91    37769.32    570.38 o
   2   5   6    73463.09    70146.34    784.32 o
   3   5   6     6449.40     5972.52    242.93 o
   4   5   6     2160.89     1866.22    124.14 o
   5   5   6        1.16        8.70     92.45 o
   6   5   6     2316.81     2310.91    171.86 o
   7   5   6     2520.54     2955.63    200.89 o
   8   5   6    57344.41    60140.08    787.47 o
   9   5   6     3519.99     3935.55    230.31 o
  10   5   6      394.57      588.61     62.82 o
  11   5   6     5467.81     5894.83    278.86 o
  12   5   6    25822.82    26286.72    567.13 o
  13   5   6     4542.21     4614.05    268.74 o
  14   5   6      370.63      381.12     57.67 o
  15   5   6     3846.76     4408.77    267.04 o
  16   5   6      215.90      115.33    152.38 o
  17   5   6        5.02      227.10    117.25 o
  18   5   6     5139.04     5802.87    311.95 o
  19   5   6      861.69      923.11     91.83 o
  20   5   6     3204.47     3728.58    281.78 o
  21   5   6        9.28     -159.77    211.64 o
  22   5   6    34565.20    35222.93    836.72 o
  23   5   6     2704.66     2259.28    178.25 o
  24   5   6     3744.92     3356.35    268.25 o
  25   5   6      299.55      495.14    194.25 o
  26   5   6      225.78      313.44    177.50 o
  27   5   6       97.62        0.00    200.37 o
   0   6   6      645.66      547.44     65.41 o
   1   6   6     1133.26     1223.37    102.16 o
   2   6   6    20508.86    19131.82    433.06 o
   3   6   6     7620.18     7597.95    283.72 o
   4   6   6     4118.90     3923.93    211.99 o
   5   6   6       39.11       37.04     93.10 o
   6   6   6       61.27       47.35    103.40 o
   7   6   6     1838.70     1926.37    143.45 o
   8   6   6       28.80      205.84    134.01 o
   9   6   6    17671.86    17570.89    456.78 o
  10   6   6     4608.48     4716.48    266.51 o
  11   6   6    17259.49    18427.94    486.36 o
  12   6   6       44.31      -80.53    115.64 o
  13   6   6      162.17      324.07     57.99 o
  14   6   6     1537.91     1524.38    125.37 o
  15   6   6      430.39      467.14     70.23 o
  16   6   6       32.72      -80.53    135.62 o
  17   6   6      457.62      418.17    144.65 o
  18   6   6      313.70      490.32     68.62 o
  19   6   6     3095.77     3110.14    219.87 o
  20   6   6     3950.86     4193.58    299.89 o
  21   6   6     3236.15     3187.16    236.64 o
  22   6   6      502.66      343.75    239.69 o
  23   6   6     4257.41     4508.28    359.86 o
  24   6   6       16.73       75.06    187.16 o
  25   6   6     1499.19     1477.13    133.08 o
  26   6   6      802.94      544.17    212.32 o
   1   7   6   144641.05   132181.95   1187.91 o
   2   7   6    54480.27    50355.19    727.43 o
   3   7   6    28597.00    27335.14    540.57 o
   4   7   6       46.53      229.68    116.61 o
   5   7   6       65.36       71.51    106.95 o
   6   7   6    11157.09    10439.39    344.14 o
   7   7   6     2335.72     2322.54    168.94 o
   8   7   6    82582.88    83959.80   1016.25 o
   9   7   6       46.20      190.38    124.99 o
  10   7   6     8500.04     8512.77    335.96 o
  11   7   6     2874.57     3027.27    230.54 o
  12   7   6     2454.57     2626.40    185.69 o
  13   7   6    11395.89    12121.83    434.78 o
  14   7   6      734.29      745.88     86.99 o
  15   7   6     7608.92     7954.16    389.35 o
  16   7   6      474.78      517.08     79.90 o
  17   7   6      402.93      607.27     76.35 o
  18   7   6     1397.49     1390.17     96.35 o
  19   7   6      928.70     1235.01     95.69 o
  20   7   6    12589.10    12324.42    504.46 o
  21   7   6     5189.42     5195.83    398.02 o
  22   7   6    40910.92    40970.96    924.89 o
  23   7   6     4239.58     4239.89    315.36 o
  24   7   6     6103.78     6107.12    400.32 o
  25   7   6       11.34      345.32    147.86 o
  26   7   6        5.41     -146.24    168.47 o
   0   8   6    76059.09    70268.65    915.54 o
   1   8   6      474.89      600.87     74.10 o
   2   8   6    35052.72    31785.03    609.93 o
   3   8   6      186.47      333.74    118.23 o
   4   8   6     1357.06     1261.40     85.40 o
   5   8   6       14.19      278.32     95.35 o
   6   8   6     2419.93     2167.77    153.78 o
   7   8   6    10115.66    10592.69    377.85 o
   8   8   6        0.60       24.48    158.81 o
   9   8   6    26221.46    25256.81    594.16 o
  10   8   6    17882.67    17585.23    504.39 o
  11   8   6    10242.19    10917.84    412.34 o
  12   8   6     4501.87     4397.19    288.37 o
  13   8   6      571.10      805.77     81.51 o
  14   8   6    14493.40    15502.58    518.20 o
  15   8   6       28.25       87.94    134.01 o
  16   8   6       25.22       15.14    149.14 o
  17   8   6      974.57     1098.73     92.80 o
  18   8   6        0.50     -144.96    144.96 o
  19   8   6      286.43      134.01    160.75 o
  20   8   6     2301.26     2276.15    139.88 o
  21   8   6    12680.83    13215.21    539.61 o
  22   8   6      248.67      187.81    278.65 o
  23   8   6    11708.87    12358.40    559.76 o
  24   8   6     3535.63     3797.37    287.24 o
  25   8   6     2605.97     2864.07    263.01 o
   1   9   6     1519.59     1425.17    100.88 o
   2   9   6     6149.26     5719.17    289.54 o
   3   9   6      358.91      213.59    119.84 o
   4   9   6     1944.15     1961.07    156.65 o
   5   9   6        0.26       60.56    102.11 o
   6   9   6        6.75       86.01    105.34 o
   7   9   6     1310.83     1175.92     88.94 o
   8   9   6     5564.61     5378.83    324.94 o
   9   9   6      566.39      806.42     82.16 o
  10   9   6     1209.79     1204.54     90.55 o
  11   9   6      668.34      882.15     94.08 o
  12   9   6     4686.69     4992.60    323.21 o
  13   9   6      175.39      254.17    171.06 o
  14   9   6      260.42      445.21    149.48 o
  15   9   6       20.38        0.00    153.98 o
  16   9   6       64.54       48.64    156.23 o
  17   9   6      831.35     1139.60     93.44 o
  18   9   6      113.48      -17.40    163.00 o
  19   9   6     1030.57     1207.31    103.11 o
  20   9   6     1129.93     1192.51    119.54 o
  21   9   6      109.17      306.03    202.30 o
  22   9   6     3140.50     3371.56    247.25 o
  23   9   6      218.87      554.73    243.86 o
  24   9   6       37.56      276.71    196.18 o
   0  10   6    62760.30    57156.56    905.82 o
   1  10   6      977.57      849.38     90.87 o
   2  10   6     7031.72     6367.92    324.13 o
   3  10   6      315.90      338.91    133.05 o
   4  10   6     1949.84     1913.93    146.01 o
   5  10   6        7.08     -106.30    137.23 o
   6  10   6     6166.43     5810.05    322.40 o
   7  10   6     9738.51     9096.17    404.80 o
   8  10   6      620.34      417.87    189.44 o
   9  10   6    21990.78    23377.42    613.67 o
  10  10   6    21758.81    21099.72    594.12 o
  11  10   6    12917.99    12400.81    490.76 o
  12  10   6        2.29     -155.91    180.39 o
  13  10   6      459.44      706.83     95.04 o
  14  10   6     9563.39    10563.73    451.47 o
  15  10   6     1639.78     1604.22    130.84 o
  16  10   6      343.94      510.29     86.01 o
  17  10   6      372.12      457.14     85.05 o
  18  10   6      186.44      332.13    192.00 o
  19  10   6     2569.73     2328.79    235.30 o
  20  10   6     6433.54     6476.45    458.76 o
  21  10   6    18419.64    19493.99    695.83 o
  22  10   6     2006.82     1878.52    164.04 o
  23  10   6    11674.81    10822.41    573.58 o
   1  11   6    41453.21    39038.27    788.71 o
   2  11   6      283.41      168.81    168.81 o
   3  11   6     5042.11     5037.09    306.15 o
   4  11   6     1219.51      983.47     86.68 o
   5  11   6        7.82      115.64    138.51 o
   6  11   6       76.70      -28.99    154.95 o
   7  11   6       13.38      -61.20    151.08 o
   8  11   6     8120.04     7412.76    365.47 o
   9  11   6     1167.31     1136.82    107.95 o
  10  11   6     9047.30     8639.95    425.60 o
  11  11   6     1738.98     2102.52    153.40 o
  12  11   6     3962.04     4180.06    326.01 o
  13  11   6    11056.44    10899.26    506.21 o
  14  11   6     1776.36     1846.61    140.19 o
  15  11   6     3556.90     3925.04    275.98 o
  16  11   6      447.25      519.32    103.74 o
  17  11   6      841.35      945.31    100.20 o
  18  11   6        4.06       78.92    191.34 o
  19  11   6     3437.44     3483.99    297.56 o
  20  11   6     2017.29     2117.98    158.88 o
  21  11   6     4566.01     4802.01    345.99 o
   0  12   6     5836.59     5134.95    336.85 o
   1  12   6     1957.49     1588.30    123.12 o
   2  12   6     1120.36      954.11    102.15 o
   3  12   6     3344.36     3049.15    232.79 o
   4  12   6     4560.44     4546.69    322.21 o
   5  12   6     2768.80     3244.32    248.22 o
   6  12   6       51.05      -31.89    154.30 o
   7  12   6       38.62      132.39    159.13 o
   8  12   6     1957.16     2013.36    166.63 o
   9  12   6     6428.69     6310.10    394.95 o
  10  12   6    27238.06    25947.40    741.23 o
  11  12   6    19395.69    19759.79    645.17 o
  12  12   6     1984.08     2275.34    198.85 o
  13  12   6     9905.43     9581.58    496.32 o
  14  12   6     2249.03     2414.37    175.01 o
  15  12   6      627.96      813.17    101.16 o
  16  12   6       16.09     -228.39    228.39 o
  17  12   6      281.88       61.85    170.74 o
  18  12   6     3748.75     3701.82    292.10 o
  19  12   6       22.38     -270.59    270.59 o
   1  13   6     7256.65     6524.20    374.38 o
   2  13   6     4124.74     3974.17    302.16 o
   3  13   6       68.49      -50.57    157.52 o
   4  13   6        1.73     -169.44    169.44 o
   5  13   6       94.50      205.20    151.08 o
   6  13   6       16.33      207.77    152.69 o
   7  13   6      328.10      251.28    183.30 o
   8  13   6     4028.41     3994.87    274.73 o
   9  13   6       51.27      236.44    204.87 o
  10  13   6        0.24     -219.04    219.04 o
  11  13   6      145.29      210.68    229.36 o
  12  13   6     2942.51     3491.09    239.83 o
  13  13   6      286.51      229.37    106.63 o
  14  13   6      139.70     -257.71    257.71 o
  15  13   6      729.80      770.33    105.03 o
  16  13   6      300.24       43.17    232.27 o
  17  13   6       22.02      242.24    160.10 o
  18  13   6      323.76      248.38    240.00 o
   0  14   6      150.28      163.32    186.20 o
   1  14   6      997.10      966.29    102.14 o
   2  14   6      184.12      579.53    200.05 o
   3  14   6     5434.38     4445.54    302.24 o
   4  14   6     2592.67     2671.49    216.28 o
   5  14   6     2589.07     2956.74    236.27 o
   6  14   6      711.81      867.31    102.78 o
   7  14   6      596.27      252.90    203.29 o
   8  14   6     2785.37     2733.46    213.71 o
   9  14   6    13797.83    12468.28    596.61 o
  10  14   6    11791.38    11869.24    557.86 o
  11  14   6    15486.09    15010.57    644.33 o
  12  14   6     2260.39     2298.28    185.32 o
  13  14   6     5174.93     5235.59    417.32 o
  14  14   6      252.32      111.46    230.33 o
  15  14   6      424.42      405.92    227.76 o
   1  15   6     5045.38     4908.32    373.47 o
   2  15   6    13180.19    11161.12    540.28 o
   3  15   6     5200.27     4431.79    332.52 o
   4  15   6      940.54      827.08    111.48 o
   5  15   6      393.81       80.22    217.78 o
   6  15   6      189.30     -182.33    201.66 o
   7  15   6        5.54       42.20    187.80 o
   8  15   6      320.64      447.14    230.34 o
   9  15   6     4112.65     3583.48    253.43 o
  10  15   6    11217.55    10764.50    567.10 o
  11  15   6     9933.71    10150.64    576.93 o
  12  15   6    18253.50    17969.28    735.18 o
   0  16   6     1057.98      950.82    118.57 o
   1  16   6      107.01      105.66    224.20 o
   2  16   6      895.81      754.25    120.18 o
   3  16   6       10.48       64.43    213.89 o
   4  16   6        0.39      151.40    184.90 o
   5  16   6      576.97      519.98    237.11 o
   6  16   6      111.69     -175.24    237.73 o
   7  16   6      532.60      520.94    240.66 o
   8  16   6     1580.31     1422.36    159.19 o
   1   1   7      170.11      210.16     58.44 o
   2   1   7    71523.94    67580.55   1025.40 o
   3   1   7    89575.88    85663.17    752.68 o
   4   1   7    52624.54    49115.82   1279.16 o
   5   1   7    14604.40    13454.10    229.07 o
   6   1   7     9444.68     8757.85    188.71 o
   7   1   7     8517.47     8257.37    342.88 o
   8   1   7     1185.95     1346.57     75.10 o
   9   1   7    19076.22    17965.85    334.84 o
  10   1   7    64571.10    61031.77    529.62 o
  11   1   7    35368.61    32457.08    557.65 o
  12   1   7   128494.19   126566.05   2186.40 o
  13   1   7     4260.21     4556.87    178.61 o
  14   1   7    15414.78    14564.53    293.07 o
  15   1   7      211.53      133.29    100.87 o
  16   1   7      137.58      318.46     95.34 o
  17   1   7    16345.71    15441.04    331.13 o
  18   1   7     1002.10     1098.53    108.91 o
  19   1   7     4066.14     3853.00    198.38 o
  20   1   7       65.14      -91.53    116.58 o
  21   1   7     1308.66     1364.17     84.82 o
  22   1   7      789.88      824.88    110.35 o
  23   1   7     5008.85     5262.10    235.64 o
  24   1   7        4.36      -52.16    131.21 o
  25   1   7     3113.17     3354.82    224.85 o
  26   1   7      244.31      209.05    167.27 o
  27   1   7    12581.75    12772.76    471.81 o
   0   2   7    49808.89    51039.94    601.88 o
   1   2   7    10616.17    10588.60    284.59 o
   2   2   7    23655.79    22377.69    407.19 o
   3   2   7     3588.97     3417.72    172.31 o
   4   2   7       80.01       14.17     84.08 o
   5   2   7    47245.32    47362.44    610.50 o
   6   2   7    10312.24    10182.50    288.96 o
   7   2   7     7016.09     6816.51    251.04 o
   8   2   7      237.58      306.37     44.78 o
   9   2   7      621.32      658.91     57.03 o
  10   2   7    29379.31    28246.96    514.36 o
  11   2   7     9897.51     9879.65    337.53 o
  12   2   7    39421.84    39055.23    655.25 o
  13   2   7    17057.05    16157.56    441.31 o
  14   2   7     3831.33     3785.61    242.55 o
  15   2   7     7270.67     6976.11    317.39 o
  16   2   7     2998.95     2836.38    220.22 o
  17   2   7    26307.26    26810.70    626.93 o
  18   2   7    20991.80    21545.92    585.62 o
  19   2   7    25147.57    24491.52    639.07 o
  20   2   7    28233.82    29199.72    726.45 o
  21   2   7     1436.99      528.49    257.48 o
  22   2   7     2786.55     2633.33    213.72 o
  23   2   7     2772.74     2636.81    200.50 o
  24   2   7     6747.78     6487.29    389.12 o
  25   2   7     9648.90     8668.87    472.03 o
  26   2   7     6687.04     5971.13    410.38 o
  27   2   7      661.03      677.85    116.63 o
   1   3   7    29928.62    29146.54    478.08 o
   2   3   7    18344.95    17935.02    373.88 o
   3   3   7      167.19      203.92     40.91 o
   4   3   7     1667.85     1694.02    134.10 o
   5   3   7     3474.70     3450.98    192.92 o
   6   3   7    15785.60    15843.63    369.03 o
   7   3   7    33531.49    32598.08    548.29 o
   8   3   7    19916.68    20631.28    437.03 o
   9   3   7      565.43      900.54     81.19 o
  10   3   7    11369.96    11701.89    349.38 o
  11   3   7       25.79      -79.89    135.62 o
  12   3   7     3018.89     3255.62    214.44 o
  13   3   7    23543.73    22750.08    527.94 o
  14   3   7    16691.66    16151.32    465.74 o
  15   3   7      571.01      531.60     76.36 o
  16   3   7    12590.55    13030.31    435.90 o
  17   3   7     6247.36     6232.71    331.76 o
  18   3   7     1374.46     1520.71    126.97 o
  19   3   7      717.84      633.42    223.92 o
  20   3   7     9822.47    10615.34    443.77 o
  21   3   7      461.06      126.93    195.55 o
  22   3   7    26701.14    26366.90    719.00 o
  23   3   7     3593.49     3383.72    271.15 o
  24   3   7    10867.60    10800.14    513.85 o
  25   3   7      289.16      -38.34    218.09 o
  26   3   7     1100.15     1068.11    119.22 o
  27   3   7      104.43      -40.91    199.40 o
   0   4   7    17919.41    15770.20    373.68 o
   1   4   7    19363.47    17139.58    391.45 o
   2   4   7      403.63      317.99    106.00 o
   3   4   7       20.82      243.85     90.84 o
   4   4   7       21.60       91.48     92.77 o
   5   4   7    47656.79    48065.96    665.77 o
   6   4   7     1871.43     1782.71    126.37 o
   7   4   7     1169.29     1161.48    101.19 o
   8   4   7    23692.63    23611.40    488.88 o
   9   4   7     8721.10     8905.75    316.71 o
  10   4   7    50371.81    49236.68    727.76 o
  11   4   7    11826.91    11589.04    377.16 o
  12   4   7      988.12     1047.90     79.91 o
  13   4   7      850.40      881.58     71.21 o
  14   4   7     1027.74     1425.55     88.94 o
  15   4   7     9783.58    10347.90    380.61 o
  16   4   7      596.62      682.06     74.75 o
  17   4   7     3739.62     3666.86    268.30 o
  18   4   7    11986.69    11487.94    449.27 o
  19   4   7    11448.21    11981.79    456.91 o
  20   4   7    20403.51    20058.85    598.19 o
  21   4   7      629.83      535.78    103.42 o
  22   4   7      769.33      980.42    104.39 o
  23   4   7        3.00      -88.91    218.72 o
  24   4   7     2095.77     2334.97    191.44 o
  25   4   7     6610.29     6954.76    421.99 o
  26   4   7     2167.50     2303.04    179.83 o
  27   4   7      120.12      166.54    224.20 o
   1   5   7    18482.91    17213.11    419.68 o
   2   5   7     1581.37     1036.63     92.19 o
   3   5   7    22649.30    20990.20    460.64 o
   4   5   7    13922.95    13545.71    372.83 o
   5   5   7    25881.47    25923.17    519.01 o
   6   5   7      239.44      313.46     56.38 o
   7   5   7    30962.88    31501.20    589.50 o
   8   5   7    23162.73    24445.72    525.31 o
   9   5   7     5980.66     6133.18    280.85 o
  10   5   7    17419.88    17006.99    449.50 o
  11   5   7     2398.20     2385.34    167.32 o
  12   5   7     2664.18     2942.94    225.36 o
  13   5   7     3404.85     3723.95    237.34 o
  14   5   7     8230.38     7735.87    355.89 o
  15   5   7        3.31       77.95    127.24 o
  16   5   7     6870.30     7212.98    351.50 o
  17   5   7       85.57      226.14    123.05 o
  18   5   7       64.38        0.00    152.37 o
  19   5   7        0.79       61.20    148.50 o
  20   5   7     6720.48     7005.28    374.00 o
  21   5   7      452.15      534.14    188.79 o
  22   5   7    12558.82    13345.13    535.10 o
  23   5   7     3259.09     2727.32    235.66 o
  24   5   7    10421.74    10354.00    534.43 o
  25   5   7     4956.54     5005.74    394.09 o
  26   5   7     1382.92     1318.55    120.19 o
   0   6   7   212809.05   199105.19   1482.23 o
   1   6   7    20466.77    17650.99    441.56 o
   2   6   7    76798.05    70306.32    866.66 o
   3   6   7     7771.53     6992.79    292.07 o
   4   6   7       35.07      231.61     97.93 o
   5   6   7    13009.51    12011.22    380.00 o
   6   6   7    19889.00    19374.90    467.22 o
   7   6   7     7322.60     6858.91    295.52 o
   8   6   7    29025.36    29448.39    610.11 o
   9   6   7    16536.40    16837.05    462.59 o
  10   6   7     3512.03     3555.92    232.85 o
  11   6   7     1867.89     1945.21    151.17 o
  12   6   7    10954.13    10908.12    398.23 o
  13   6   7    11646.13    12182.82    434.81 o
  14   6   7    17205.94    18579.41    531.33 o
  15   6   7    56461.60    57691.83    930.46 o
  16   6   7     4101.91     3789.38    297.35 o
  17   6   7     8491.88     8911.19    416.52 o
  18   6   7      473.13      647.23     79.90 o
  19   6   7      105.76      237.41    136.91 o
  20   6   7      103.54      148.18    169.12 o
  21   6   7    10234.32     9827.58    476.02 o
  22   6   7     2174.89     1971.48    166.95 o
  23   6   7     3462.34     3678.15    238.57 o
  24   6   7      861.50      872.17    109.22 o
  25   6   7     2147.69     2151.88    167.91 o
  26   6   7       15.00        0.00    203.58 o
   1   7   7     3824.56     4067.97    250.96 o
   2   7   7      107.82      156.56    123.70 o
   3   7   7      952.04      993.77     90.87 o
   4   7   7     3267.53     2692.55    212.20 o
   5   7   7      491.12      298.34    125.65 o
   6   7   7     4988.96     4322.62    249.75 o
   7   7   7    10926.99    10630.06    390.57 o
   8   7   7     5212.95     5824.77    304.29 o
   9   7   7       46.85       95.03    134.33 o
  10   7   7      433.14      406.26    139.18 o
  11   7   7       41.09      165.90    117.58 o
  12   7   7      113.08      234.19    127.24 o
  13   7   7    12230.90    12264.75    451.96 o
  14   7   7        0.78       27.70    170.73 o
  15   7   7      339.81      430.08    185.56 o
  16   7   7      800.36      871.54     93.11 o
  17   7   7     3604.65     3788.31    286.32 o
  18   7   7     1302.01     1288.94     96.35 o
  19   7   7      205.11      131.43    162.68 o
  20   7   7     1178.77     1250.54     99.57 o
  21   7   7      534.11      515.14     90.85 o
  22   7   7     4119.80     4360.38    285.68 o
  23   7   7      451.78      405.92    203.60 o
  24   7   7      976.30      921.48    109.87 o
  25   7   7       84.83     -146.57    210.35 o
   0   8   7    42516.91    38953.93    713.67 o
   1   8   7     8460.70     7413.12    324.02 o
   2   8   7    17674.21    15918.54    464.05 o
   3   8   7     2674.19     2691.53    215.37 o
   4   8   7     1318.26     1239.76    103.13 o
   5   8   7     2579.37     2340.94    165.07 o
   6   8   7     1832.94     1923.91    125.38 o
   7   8   7     6877.62     6372.14    332.84 o
   8   8   7    19978.26    19181.07    546.52 o
   9   8   7     6084.16     5699.45    325.31 o
  10   8   7     7426.63     7052.70    351.26 o
  11   8   7      145.38      -41.23    159.78 o
  12   8   7     2104.49     2262.06    174.38 o
  13   8   7     5303.71     5351.81    320.68 o
  14   8   7     6990.06     6908.84    383.75 o
  15   8   7    22207.02    22176.72    629.02 o
  16   8   7     2229.44     2149.85    152.13 o
  17   8   7     3656.07     3566.74    261.49 o
  18   8   7     1077.32     1173.18    104.07 o
  19   8   7      260.76      278.01    157.21 o
  20   8   7      403.99       35.76    193.62 o
  21   8   7     5976.77     7109.42    410.65 o
  22   8   7      766.85      638.57    118.56 o
  23   8   7      454.87      551.54    111.47 o
  24   8   7      231.65      461.31    221.96 o
   1   9   7     8093.93     7227.84    330.71 o
   2   9   7       24.76       75.06    110.17 o
   3   9   7        3.88     -125.95    128.53 o
   4   9   7      723.74      739.77     72.17 o
   5   9   7    11719.61    11083.73    414.80 o
   6   9   7     8944.42     8629.60    380.83 o
   7   9   7    48501.95    46796.82    852.09 o
   8   9   7    30849.87    31598.54    712.60 o
   9   9   7     1735.59     1759.38    143.74 o
  10   9   7    17603.82    16165.26    519.00 o
  11   9   7      430.17      505.80    188.14 o
  12   9   7       98.48      225.82    130.14 o
  13   9   7     8606.61     8340.72    395.85 o
  14   9   7     3287.70     2836.55    228.27 o
  15   9   7       12.23      114.35    150.43 o
  16   9   7     4528.45     4314.41    324.11 o
  17   9   7     4741.35     4678.33    342.18 o
  18   9   7      577.37      571.85    216.18 o
  19   9   7     1640.84     1672.17    141.79 o
  20   9   7    14518.54    14599.47    585.05 o
  21   9   7      210.63      413.95    253.20 o
  22   9   7    27555.66    27496.22    813.93 o
  23   9   7    10646.67    11070.03    570.55 o
   0  10   7    13727.34    12635.58    437.96 o
   1  10   7        1.58      -40.91    154.62 o
   2  10   7     4146.22     3868.71    264.15 o
   3  10   7     1579.03     1870.50    149.54 o
   4  10   7       21.77      194.89    137.87 o
   5  10   7     1994.45     2202.70    162.12 o
   6  10   7      108.96      369.81    164.61 o
   7  10   7      232.47      283.17    175.57 o
   8  10   7       18.10        0.00    186.83 o
   9  10   7      446.12      378.22    162.37 o
  10  10   7     5332.89     5222.24    326.47 o
  11  10   7     1084.30     1227.98     99.89 o
  12  10   7     6069.47     5457.91    369.75 o
  13  10   7     1511.03     1748.54    165.64 o
  14  10   7     4054.14     4490.28    338.26 o
  15  10   7     2406.83     2757.46    225.95 o
  16  10   7       23.64       54.12    199.72 o
  17  10   7     4700.73     4920.62    368.93 o
  18  10   7     5897.41     6061.92    396.45 o
  19  10   7     2984.00     3156.46    273.68 o
  20  10   7     5646.40     5694.21    431.24 o
  21  10   7      779.33      771.63    270.95 o
  22  10   7      981.80      538.39    294.49 o
   1  11   7      825.66      957.58     88.61 o
   2  11   7    10130.34     9213.43    414.47 o
   3  11   7     7323.33     6747.97    355.39 o
   4  11   7     7051.48     7246.69    380.86 o
   5  11   7      337.60      242.91    165.27 o
   6  11   7     4326.91     4021.06    319.29 o
   7  11   7    10581.12     9016.55    433.22 o
   8  11   7    11684.95    11053.45    472.44 o
   9  11   7     2227.20     2028.34    146.98 o
  10  11   7     1295.63     1301.83    108.27 o
  11  11   7     3717.77     3737.68    256.34 o
  12  11   7    10288.31    10492.45    491.89 o
  13  11   7     3108.42     3551.96    256.29 o
  14  11   7     4966.14     5593.18    384.12 o
  15  11   7       19.41        4.51     92.45 o
  16  11   7     1658.14     1759.83    126.97 o
  17  11   7     4559.65     4964.78    374.71 o
  18  11   7      183.38       61.21    241.28 o
  19  11   7     2030.83     2208.55    155.66 o
  20  11   7     4352.18     4504.49    320.18 o
   0  12   7    25227.15    21706.63    647.65 o
   1  12   7     2412.92     2282.77    190.18 o
   2  12   7    10063.37     8727.71    437.34 o
   3  12   7     3148.51     2734.89    200.85 o
   4  12   7        1.27      230.00    185.87 o
   5  12   7      290.72      374.02     79.57 o
   6  12   7     1188.15     1024.68     97.63 o
   7  12   7     2273.05     2442.83    191.46 o
   8  12   7     1064.32     1048.80    106.01 o
   9  12   7     3966.48     3769.46    274.08 o
  10  12   7      267.10      325.69    192.97 o
  11  12   7      300.13      -18.36    211.65 o
  12  12   7     2680.45     3075.10    257.87 o
  13  12   7     1275.49     1463.54    126.63 o
  14  12   7     6177.29     6153.94    427.77 o
  15  12   7     8447.89     9021.00    494.48 o
  16  12   7      143.25      289.92    234.51 o
  17  12   7     4756.06     5080.93    395.03 o
  18  12   7     1896.53     2064.42    172.09 o
   1  13   7      660.91      688.82     93.75 o
   2  13   7     8973.11     7737.13    419.08 o
   3  13   7    11516.10    10450.05    495.91 o
   4  13   7    16717.54    14393.10    564.49 o
   5  13   7     5645.97     5404.58    372.91 o
   6  13   7     1735.55     1722.83    142.76 o
   7  13   7      454.00      543.49    182.67 o
   8  13   7     1174.48     1008.54    109.55 o
   9  13   7     4715.72     4037.01    306.05 o
  10  13   7    18733.84    18014.22    648.46 o
  11  13   7     1795.93     1708.00    135.35 o
  12  13   7    19227.13    19886.45    686.98 o
  13  13   7     2685.86     2940.59    198.23 o
  14  13   7     2811.63     2945.81    244.65 o
  15  13   7        0.07      195.21    163.64 o
  16  13   7      129.43      111.14    209.39 o
   0  14   7     2317.47     2014.75    139.24 o
   1  14   7     2873.28     2425.05    166.01 o
   2  14   7      132.90      377.86    208.74 o
   3  14   7      143.03      459.37    175.24 o
   4  14   7      484.91      519.97    233.57 o
   5  14   7     6694.51     5805.68    379.11 o
   6  14   7        5.45        0.00    185.22 o
   7  14   7        0.10      -80.85    228.71 o
   8  14   7       38.63      -82.14    209.71 o
   9  14   7      252.51      417.50    102.76 o
  10  14   7     6998.94     6507.51    440.42 o
  11  14   7     4040.21     3208.13    264.07 o
  12  14   7     1110.10     1178.31    126.30 o
  13  14   7     1596.19     1661.15    147.26 o
  14  14   7       20.49       68.94    214.21 o
   1  15   7      532.91       81.19    209.41 o
   2  15   7     3088.99     3077.23    259.82 o
   3  15   7     2583.44     2510.86    221.11 o
   4  15   7     3890.41     3591.39    305.97 o
   5  15   7     1902.92     1899.76    141.15 o
   6  15   7     1033.50      779.08    283.22 o
   7  15   7      291.46      314.74    105.99 o
   8  15   7       55.13      -44.13    184.58 o
   9  15   7      677.33      900.48    118.24 o
  10  15   7     1836.74     1737.61    187.23 o
   0  16   7      158.52      154.63    196.18 o
   1  16   7     1171.98      988.86    116.00 o
   2  16   7      275.73      -22.23    251.60 o
   3  16   7      244.60      334.06    221.31 o
   4  16   7      141.20      397.84    109.20 o
   5  16   7     8442.84     7710.02    513.79 o
   0   0   8      609.90      753.65     63.15 o
   1   0   8    10099.58    10525.55    301.23 o
   2   0   8    70255.55    68876.95    755.01 o
   3   0   8    44380.25    44759.52    609.88 o
   4   0   8   161275.20   158055.56   1170.35 o
   5   0   8     7431.23     7345.53    261.41 o
   6   0   8     5285.05     5326.82    226.94 o
   7   0   8     1109.91     1144.05     99.26 o
   8   0   8      365.87      260.31    104.06 o
   9   0   8     3463.91     3575.39    201.59 o
  10   0   8    14244.97    12929.27    368.47 o
  11   0   8    66058.88    59662.27    800.46 o
  12   0   8    14875.65    15111.67    427.68 o
  13   0   8    21546.75    20925.17    498.30 o
  14   0   8    13948.08    13438.41    418.36 o
  15   0   8      230.33      331.49    132.08 o
  16   0   8    17608.00    16184.71    486.06 o
  17   0   8        1.14       52.18    185.22 o
  18   0   8    68062.23    64789.91    994.62 o
  19   0   8      275.67      444.89    189.75 o
  20   0   8      230.93     1842.35    135.30 o
  21   0   8      928.04      764.91     86.03 o
  22   0   8     2179.84     1998.92    163.41 o
  23   0   8      540.47      489.37    184.92 o
  24   0   8     4573.14     4356.03    285.07 o
  25   0   8      580.49      115.34    274.81 o
  26   0   8    53661.24    51469.46   1101.39 o
  27   0   8      718.39     -373.08    373.08 o
   1   1   8     4361.92     4343.68    302.89 o
   2   1   8     5551.91     5270.38    154.90 o
   3   1   8      739.94      791.79     46.33 o
   4   1   8    66588.42    65814.67   1658.80 o
   5   1   8      180.37      116.11     76.27 o
   6   1   8    28993.98    28113.61    354.36 o
   7   1   8      889.81      935.36     48.31 o
   8   1   8      365.78      459.13     33.60 o
   9   1   8     1645.55     1606.33     88.54 o
  10   1   8     1735.04     1544.36     88.95 o
  11   1   8     4874.86     4775.93    170.74 o
  12   1   8     7744.54     7936.94    225.44 o
  13   1   8    10790.03    10013.93    254.82 o
  14   1   8     4631.65     4376.72    184.31 o
  15   1   8     1348.50     1447.90     73.67 o
  16   1   8    22573.40    21137.51    456.77 o
  17   1   8     1059.27     1074.51     94.73 o
  18   1   8    21544.17    20977.50    420.61 o
  19   1   8     2163.17     2076.06    147.78 o
  20   1   8     2442.94     2573.44    182.76 o
  21   1   8     2917.85     2698.60    149.85 o
  22   1   8      116.69       26.20    166.87 o
  23   1   8      241.74      152.61    124.24 o
  24   1   8     2171.97     2063.34    214.81 o
  25   1   8     1711.59     1490.89     94.03 o
  26   1   8     3887.86     3715.22    219.90 o
  27   1   8      137.08      332.79    238.70 o
   0   2   8       15.93       92.45     65.39 o
   1   2   8     5219.48     5032.50    214.69 o
   2   2   8    22262.10    20697.87    419.46 o
   3   2   8     6656.49     6785.81    256.16 o
   4   2   8    50713.68    48715.29    656.01 o
   5   2   8        0.11      256.41    105.66 o
   6   2   8     4648.87     4529.71    232.04 o
   7   2   8       11.84     -102.76    102.76 o
   8   2   8    21050.25    20667.29    457.15 o
   9   2   8      154.39      331.81     46.07 o
  10   2   8      693.20      666.96     58.00 o
  11   2   8     2340.96     2199.32    154.42 o
  12   2   8     9109.31     8442.53    341.85 o
  13   2   8     9678.62     9498.67    357.71 o
  14   2   8     9548.99     9438.57    350.88 o
  15   2   8     1255.78     1054.40     97.96 o
  16   2   8    29100.17    28391.04    639.40 o
  17   2   8       43.17     -191.34    191.34 o
  18   2   8     9974.65    10887.46    435.11 o
  19   2   8      322.39      430.07    149.16 o
  20   2   8      116.52      311.50    154.30 o
  21   2   8     1871.18     1950.11    178.54 o
  22   2   8      156.77      256.42    153.98 o
  23   2   8     1483.32     1479.41    111.50 o
  24   2   8      190.61      280.91    192.00 o
  25   2   8      182.07       78.28    218.09 o
  26   2   8    15698.98    16236.98    642.34 o
   1   3   8     3022.05     2895.02    175.46 o
   2   3   8     6694.13     6072.31    245.81 o
   3   3   8     4664.03     4307.57    209.46 o
   4   3   8   139516.17   135239.02   1130.61 o
   5   3   8       70.95       -8.70    115.97 o
   6   3   8    56527.86    54830.47    729.62 o
   7   3   8     5433.98     6230.76    261.13 o
   8   3   8     8130.62     7936.40    302.74 o
   9   3   8     7671.39     7829.50    303.95 o
  10   3   8      399.58      441.05     57.02 o
  11   3   8     8925.01     8709.17    328.92 o
  12   3   8     1179.15     1214.88     95.06 o
  13   3   8     1057.86     1105.91     94.41 o
  14   3   8     2532.30     2680.90    169.89 o
  15   3   8     1290.39     1407.91    108.92 o
  16   3   8     6391.96     5869.76    331.12 o
  17   3   8      812.37      801.95     93.76 o
  18   3   8    39266.18    40666.68    816.61 o
  19   3   8     6295.79     6375.95    368.81 o
  20   3   8    10538.70     9929.05    457.06 o
  21   3   8     3923.47     4316.91    324.38 o
  22   3   8       16.67     -172.34    172.34 o
  23   3   8      407.12      455.21    200.38 o
  24   3   8    10434.27    10037.26    498.26 o
  25   3   8     1292.15     1065.58    137.27 o
  26   3   8     9903.44    10431.75    507.19 o
   0   4   8      414.31      324.76     47.36 o
   1   4   8      229.64      277.70     46.07 o
   2   4   8     1830.53     2141.42    159.57 o
   3   4   8     5217.57     4715.54    233.69 o
   4   4   8    21694.25    21098.54    470.34 o
   5   4   8     5683.91     5521.86    257.61 o
   6   4   8    95147.67    91385.79    981.15 o
   7   4   8     1178.45     1126.96     92.81 o
   8   4   8    77672.29    78776.82    931.96 o
   9   4   8    13749.95    13409.50    402.96 o
  10   4   8    13158.91    12681.38    390.22 o
  11   4   8     2901.96     2992.51    212.48 o
  12   4   8      318.40      176.22    139.17 o
  13   4   8     2556.93     2618.07    209.23 o
  14   4   8       22.78      -63.46    135.94 o
  15   4   8     2449.27     2712.00    202.12 o
  16   4   8     5890.22     5977.13    326.54 o
  17   4   8     2608.70     2377.73    202.44 o
  18   4   8      340.21      194.26    168.49 o
  19   4   8        0.27      202.94    153.98 o
  20   4   8     2044.51     2080.09    156.31 o
  21   4   8     8766.61     8829.19    425.50 o
  22   4   8       44.51      -35.43    193.60 o
  23   4   8     5242.70     5223.04    392.20 o
  24   4   8     4112.15     4198.42    304.38 o
  25   4   8      740.49      795.78    117.27 o
  26   4   8     4388.70     4532.23    350.17 o
   1   5   8    19930.27    18510.69    450.47 o
   2   5   8     6866.89     6469.17    276.13 o
   3   5   8      331.11      297.04    111.15 o
   4   5   8    26842.49    27503.66    544.56 o
   5   5   8     2594.57     2427.25    160.25 o
   6   5   8    20934.72    21923.79    508.22 o
   7   5   8      615.63      924.38     76.36 o
   8   5   8     4638.13     4797.96    275.21 o
   9   5   8       97.80      211.32    109.53 o
  10   5   8        1.93      202.29     99.54 o
  11   5   8      322.44      493.22     57.99 o
  12   5   8     1652.38     2191.26    160.50 o
  13   5   8     7509.79     7302.45    346.43 o
  14   5   8    61427.65    64451.06    980.53 o
  15   5   8     4096.97     4398.65    323.15 o
  16   5   8    36731.10    38629.18    792.43 o
  17   5   8      572.28      616.97     91.50 o
  18   5   8      497.42      795.75     87.31 o
  19   5   8      124.28      226.14    154.95 o
  20   5   8     1059.45     1089.40     99.89 o
  21   5   8       51.51      227.75    155.91 o
  22   5   8        0.20       54.76    164.28 o
  23   5   8      685.41      608.27    220.05 o
  24   5   8     9786.99     9518.98    513.98 o
  25   5   8       17.67       61.85    217.11 o
   0   6   8      394.64      236.80    145.94 o
   1   6   8     1800.10     1918.53    147.95 o
   2   6   8      334.78      269.01    115.66 o
   3   6   8      778.57      800.38     83.78 o
   4   6   8    18661.25    17974.48    466.89 o
   5   6   8      656.07      667.92     68.95 o
   6   6   8     8957.43     8589.25    340.56 o
   7   6   8        6.84       70.55    125.31 o
   8   6   8     5156.31     5640.31    299.44 o
   9   6   8       57.75      -23.84    123.38 o
  10   6   8      411.05      465.21     57.99 o
  11   6   8      172.11      257.39    123.38 o
  12   6   8     2605.63     3041.64    241.78 o
  13   6   8      342.94      329.89    178.15 o
  14   6   8      983.26      936.04    104.72 o
  15   6   8     1211.86     1150.38    108.92 o
  16   6   8      478.06      389.82     96.01 o
  17   6   8      164.11      -62.17    166.87 o
  18   6   8      725.04      901.80     91.18 o
  19   6   8        1.20      -49.93    144.31 o
  20   6   8       24.14       86.65    139.48 o
  21   6   8       17.46       72.16    157.20 o
  22   6   8       48.20       37.37    167.83 o
  23   6   8      355.92      116.62    223.90 o
  24   6   8     1237.44     1066.53    122.12 o
  25   6   8      909.10      832.54    117.92 o
   1   7   8    16396.29    15556.50    450.25 o
   2   7   8     2670.63     2589.65    166.04 o
   3   7   8      384.64      429.13     64.76 o
   4   7   8     3538.50     3662.69    236.40 o
   5   7   8     1658.66     1549.95    110.87 o
   6   7   8     7350.90     7221.23    326.45 o
   7   7   8     3890.08     3362.02    255.12 o
   8   7   8     6218.03     6543.23    322.43 o
   9   7   8      662.20      749.42     72.82 o
  10   7   8      504.52      548.98     70.56 o
  11   7   8      401.20      405.93     67.65 o
  12   7   8     5808.90     6211.70    324.93 o
  13   7   8     7075.90     6938.66    377.32 o
  14   7   8    90754.25    94998.93   1255.95 o
  15   7   8     2023.49     2188.75    164.37 o
  16   7   8    67730.95    67528.94   1101.68 o
  17   7   8     1210.94      952.82    121.48 o
  18   7   8     4817.68     4951.64    328.65 o
  19   7   8      121.55      241.60    160.42 o
  20   7   8       12.80     -107.59    138.51 o
  21   7   8      438.33      492.58     89.56 o
  22   7   8        3.64       38.66    179.10 o
  23   7   8      650.92      240.66    230.68 o
  24   7   8     6134.29     6746.18    445.47 o
   0   8   8     1142.13     1204.22     82.49 o
   1   8   8      231.51       85.37    137.56 o
   2   8   8      658.82      703.35     72.49 o
   3   8   8     1626.34     1294.65     95.40 o
   4   8   8     9833.88     9224.93    364.81 o
   5   8   8     2558.45     2334.70    194.72 o
   6   8   8    64480.02    60589.60    939.17 o
   7   8   8     1878.82     2119.19    168.57 o
   8   8   8    48362.06    48176.40    859.43 o
   9   8   8    13656.51    13123.94    461.20 o
  10   8   8     3809.40     3469.58    266.37 o
  11   8   8     2056.62     1914.87    149.55 o
  12   8   8     3617.21     3677.88    237.32 o
  13   8   8      206.57      365.31    170.74 o
  14   8   8      946.55      926.99    101.17 o
  15   8   8        6.76      143.67    177.17 o
  16   8   8    12916.61    12855.51    516.15 o
  17   8   8      268.87      338.90    209.07 o
  18   8   8     3404.38     3341.32    231.80 o
  19   8   8        5.59      144.31    161.38 o
  20   8   8     2256.57     2469.77    191.77 o
  21   8   8     6384.82     6304.33    415.51 o
  22   8   8      760.16      503.89    221.66 o
  23   8   8     2528.72     2610.69    199.83 o
   1   9   8     3249.92     3212.83    242.80 o
   2   9   8       84.25      159.78    130.46 o
   3   9   8       12.24      -40.59    125.63 o
   4   9   8    24463.32    22121.97    604.84 o
   5   9   8       96.52      251.26    163.97 o
   6   9   8     1056.48      991.16    101.50 o
   7   9   8      144.29      393.33     92.13 o
   8   9   8      394.76      578.92     90.85 o
   9   9   8     1119.31      923.18     97.63 o
  10   9   8     1765.82     1652.02    165.01 o
  11   9   8      477.06      515.47    177.51 o
  12   9   8      627.97      551.25     77.00 o
  13   9   8       51.71       48.96    141.09 o
  14   9   8     5917.09     6461.11    387.47 o
  15   9   8      227.06      187.81    203.92 o
  16   9   8     1758.18     1634.54    140.19 o
  17   9   8       42.61      144.31    178.46 o
  18   9   8     1701.05     1930.96    134.70 o
  19   9   8      110.36        0.00    174.92 o
  20   9   8      766.57      748.75    106.00 o
  21   9   8      202.39      550.54    202.63 o
  22   9   8      268.86      232.27    218.41 o
   0  10   8      726.57      551.59     79.58 o
   1  10   8      597.56      333.46    162.06 o
   2  10   8     3972.00     3667.72    273.15 o
   3  10   8       50.18      161.06    112.42 o
   4  10   8      223.10      384.32    163.33 o
   5  10   8      818.92      918.27     98.92 o
   6  10   8    48532.39    46015.88    896.84 o
   7  10   8     1612.90     1912.02    129.87 o
   8  10   8    42773.46    41438.98    880.86 o
   9  10   8     4919.27     4787.67    338.68 o
  10  10   8       65.66      238.70    143.03 o
  11  10   8      326.43      185.24    147.87 o
  12  10   8     2385.42     2325.24    204.35 o
  13  10   8      343.20      350.50    168.16 o
  14  10   8      763.44      696.57     96.66 o
  15  10   8       30.80       18.36    190.06 o
  16  10   8    17309.51    17892.98    635.63 o
  17  10   8      614.04      556.07    264.83 o
  18  10   8     4457.17     5527.31    379.86 o
  19  10   8        0.65     -202.29    223.23 o
  20  10   8     2084.92     2643.32    200.78 o
  21  10   8     3906.77     4076.81    303.06 o
   1  11   8     5734.02     5218.89    327.47 o
   2  11   8     6773.30     6161.73    366.61 o
   3  11   8       66.17      -47.68    167.51 o
   4  11   8    10376.69    10551.16    449.34 o
   5  11   8      515.35      465.54    192.01 o
   6  11   8     8258.63     7069.45    398.70 o
   7  11   8      263.52      426.20    213.58 o
   8  11   8     5012.76     4810.48    330.61 o
   9  11   8       19.90      -51.86    165.90 o
  10  11   8      410.98      342.78    179.76 o
  11  11   8       72.93      -72.48    200.37 o
  12  11   8      251.36      238.07    206.49 o
  13  11   8     4032.72     4040.55    322.77 o
  14  11   8    11428.36    11365.94    531.68 o
  15  11   8     1124.97     1180.26    128.56 o
  16  11   8    22754.48    22345.47    749.05 o
  17  11   8     1869.06     1828.20    152.11 o
  18  11   8    13381.11    12953.29    593.87 o
  19  11   8     1412.44      645.10    302.57 o
   0  12   8      319.23      360.17    175.89 o
   1  12   8     1006.34      976.62    107.94 o
   2  12   8    10621.00    10651.46    480.00 o
   3  12   8     2904.72     2881.00    251.12 o
   4  12   8    14999.42    13846.50    534.86 o
   5  12   8      887.56     1045.53    102.78 o
   6  12   8      450.37      316.69    215.20 o
   7  12   8      169.88      219.70    190.38 o
   8  12   8      951.02     1018.16    103.75 o
   9  12   8      387.23      371.77    146.26 o
  10  12   8        6.18       38.01    198.43 o
  11  12   8     4225.31     4269.96    334.39 o
  12  12   8     3154.70     3389.39    240.49 o
  13  12   8     1809.23     1636.45    140.51 o
  14  12   8     2947.10     3150.30    274.96 o
  15  12   8       18.24     -125.63    266.40 o
  16  12   8    11033.25    11523.23    572.24 o
  17  12   8        0.04     -269.94    269.94 o
   1  13   8     2488.53     2073.52    174.06 o
   2  13   8     2881.20     2510.51    242.09 o
   3  13   8      256.55      352.43    204.24 o
   4  13   8     2615.70     2300.17    223.05 o
   5  13   8      451.49      262.56    201.99 o
   6  13   8      888.64      597.67    105.04 o
   7  13   8       92.48      315.69    165.25 o
   8  13   8     2670.44     2623.14    211.13 o
   9  13   8      354.94      518.34    214.88 o
  10  13   8      373.92      421.05     96.32 o
  11  13   8      295.26      228.08    226.47 o
  12  13   8        0.36      -63.46    190.05 o
  13  13   8      229.09      608.85    236.45 o
  14  13   8     4529.60     4298.00    323.42 o
  15  13   8       24.85      -67.32    223.23 o
   0  14   8     1102.01      934.09    109.55 o
   1  14   8      570.87      552.52    209.09 o
   2  14   8     8107.07     7393.81    431.84 o
   3  14   8     2927.27     2773.49    217.59 o
   4  14   8    16603.71    15509.15    630.29 o
   5  14   8     2278.71     2118.79    154.70 o
   6  14   8     4578.89     4094.74    303.77 o
   7  14   8        8.30      -21.26    206.16 o
   8  14   8      546.08      366.62    229.06 o
   9  14   8     1128.17     1256.29    116.96 o
  10  14   8        3.82     -174.59    197.46 o
  11  14   8     1902.73     2270.02    188.52 o
  12  14   8     2759.22     2861.91    245.61 o
   1  15   8      169.13      297.33    203.59 o
   2  15   8      239.58      364.34     98.90 o
   3  15   8      417.66      581.49    239.04 o
   4  15   8    22094.59    19973.60    748.49 o
   5  15   8      118.20     -265.12    265.12 o
   6  15   8    12884.35    11934.84    600.57 o
   7  15   8     1240.07     1068.46    132.11 o
   8  15   8        0.35      207.45    182.97 o
   1   1   9     3043.28     3016.85    166.74 o
   2   1   9       12.96      -10.67     87.14 o
   3   1   9   118867.56   115012.31   1751.27 o
   4   1   9     9357.38     9414.02    779.41 o
   5   1   9    59200.80    58126.88    998.00 o
   6   1   9    15357.86    15000.97    313.90 o
   7   1   9       46.70       94.71     70.03 o
   8   1   9     1701.94     1796.67    107.82 o
   9   1   9     1985.82     1977.30    101.70 o
  10   1   9     2827.05     2594.44    236.99 o
  11   1   9     1347.88     1665.05    210.12 o
  12   1   9     2726.39     2744.35    162.49 o
  13   1   9    38344.16    37615.11    497.47 o
  14   1   9    20792.96    20975.86    436.62 o
  15   1   9      263.22      336.17    125.48 o
  16   1   9     6478.30     6418.36    245.52 o
  17   1   9    36233.16    35960.51    528.44 o
  18   1   9     1595.83     1476.59    207.86 o
  19   1   9     2450.53     2425.72    122.70 o
  20   1   9      955.37      944.45     69.01 o
  21   1   9      162.88      -73.73    115.28 o
  22   1   9       26.80       31.63     93.71 o
  23   1   9       73.48      -18.81    130.81 o
  24   1   9     3043.01     3108.96    184.70 o
  25   1   9    22177.08    23419.24    531.93 o
  26   1   9       65.61     -221.98    221.98 o
   0   2   9       63.21      140.77     93.10 o
   1   2   9     3234.80     3067.55    191.58 o
   2   2   9      244.82      290.91    102.45 o
   3   2   9    80415.76    75596.75    865.41 o
   4   2   9     4362.38     4372.59    234.25 o
   5   2   9   133915.64   130545.64   1166.47 o
   6   2   9     1487.82     1681.76    137.62 o
   7   2   9     7992.04     8310.57    309.80 o
   8   2   9    11669.57    11499.36    355.13 o
   9   2   9     6664.40     7169.33    303.48 o
  10   2   9       19.94      -62.81    105.98 o
  11   2   9      147.07       22.55    134.01 o
  12   2   9     5088.70     4960.62    271.02 o
  13   2   9    13274.60    12570.34    420.14 o
  14   2   9      753.31      604.76     77.97 o
  15   2   9    29956.54    28997.59    661.21 o
  16   2   9     3478.73     2968.40    226.03 o
  17   2   9    49489.56    48675.36    885.12 o
  18   2   9     4161.83     4430.30    341.51 o
  19   2   9    22163.63    20420.00    624.00 o
  20   2   9     1002.52     1133.20    102.14 o
  21   2   9      162.80      -68.94    164.93 o
  22   2   9     1513.52     1654.72    145.33 o
  23   2   9       32.26      -56.37    175.24 o
  24   2   9      302.34       19.65    192.97 o
  25   2   9     8003.84     8171.98    502.78 o
   1   3   9      282.61      353.73     46.71 o
   2   3   9      451.93     1200.44     73.13 o
   3   3   9    11728.43    12421.35    365.26 o
   4   3   9     7819.57     7646.21    292.36 o
   5   3   9     7951.54     7411.08    312.71 o
   6   3   9     7161.46     6650.07    302.28 o
   7   3   9    87246.58    87412.98   1000.67 o
   8   3   9       25.55      -31.25    123.37 o
   9   3   9     6178.69     5545.20    275.66 o
  10   3   9      518.99      584.76     61.21 o
  11   3   9       13.99      200.04    107.27 o
  12   3   9       40.18       36.08    120.15 o
  13   3   9     1430.62     1518.51    110.86 o
  14   3   9     2809.82     2920.87    195.37 o
  15   3   9     3449.40     3630.72    286.33 o
  16   3   9     1507.21     1452.11    121.49 o
  17   3   9     7195.98     6764.33    363.42 o
  18   3   9     1927.36     1894.10    132.46 o
  19   3   9     1078.72     1030.12    104.72 o
  20   3   9      510.92      168.17    204.58 o
  21   3   9     3077.61     3206.93    232.43 o
  22   3   9      773.20      585.73    211.68 o
  23   3   9     1913.47     2205.94    184.98 o
  24   3   9     1957.61     1985.51    165.65 o
  25   3   9      322.78      -20.94    253.21 o
   0   4   9     3223.92     3249.54    203.50 o
   1   4   9     2448.19     2432.92    182.48 o
   2   4   9     8251.21     7560.19    298.21 o
   3   4   9    11643.64    10960.41    363.58 o
   4   4   9      706.42      717.23     68.31 o
   5   4   9    74871.50    75083.55    920.70 o
   6   4   9    32186.82    31780.98    610.98 o
   7   4   9     2453.55     2347.02    177.96 o
   8   4   9    13381.08    12806.99    410.27 o
   9   4   9    10681.25    10850.01    370.76 o
  10   4   9     3083.63     2653.37    179.60 o
  11   4   9     1444.21     1370.29    106.67 o
  12   4   9     4733.49     4589.46    267.10 o
  13   4   9      132.11      222.92    143.03 o
  14   4   9     1252.60     1333.11     97.64 o
  15   4   9     9155.18     9470.69    398.20 o
  16   4   9     6122.05     6212.96    346.87 o
  17   4   9     3448.34     3069.14    242.14 o
  18   4   9     8064.77     8214.09    408.35 o
  19   4   9    10744.31    10614.71    481.28 o
  20   4   9      509.56      440.72     94.72 o
  21   4   9       12.25      -35.76    162.67 o
  22   4   9      447.23      566.03     87.95 o
  23   4   9     1244.55     1452.88    112.78 o
  24   4   9       34.69        0.00    192.95 o
  25   4   9     9027.85     8185.25    512.24 o
   1   5   9      936.98      940.59     67.99 o
   2   5   9        0.88       73.12    105.98 o
   3   5   9    18554.44    18481.02    474.60 o
   4   5   9      894.11      998.57    104.72 o
   5   5   9    49540.90    49532.91    772.51 o
   6   5   9      692.44      809.04     88.93 o
   7   5   9    62823.14    62191.93    899.31 o
   8   5   9     1676.89     1604.08    121.18 o
   9   5   9     5163.17     5322.43    296.52 o
  10   5   9     1489.33     1449.91     97.97 o
  11   5   9      543.41      679.47     68.62 o
  12   5   9     1233.59     1292.51     85.39 o
  13   5   9     2100.31     2403.87    186.62 o
  14   5   9      382.00       56.70    189.43 o
  15   5   9     1322.48     1492.30    129.22 o
  16   5   9        2.74      244.49    170.08 o
  17   5   9       58.63      300.55    145.60 o
  18   5   9      142.57      147.54    152.69 o
  19   5   9     1684.15     1746.01    146.31 o
  20   5   9      281.91       53.48    176.54 o
  21   5   9     1168.52     1319.47    100.85 o
  22   5   9      251.16      364.99    170.74 o
  23   5   9     1727.86     1881.96    149.85 o
  24   5   9      417.04      207.47    241.62 o
   0   6   9     7993.63     8011.98    339.78 o
   1   6   9    36428.14    33285.13    661.83 o
   2   6   9    27403.55    26201.43    587.69 o
   3   6   9    13882.24    12532.11    422.62 o
   4   6   9     5551.27     5581.93    284.95 o
   5   6   9     6492.69     6455.74    307.31 o
   6   6   9    12784.86    11935.65    424.03 o
   7   6   9     4032.11     4248.75    275.44 o
   8   6   9     7121.18     6833.48    335.43 o
   9   6   9     2321.33     2388.64    177.29 o
  10   6   9     1974.44     1911.33    140.53 o
  11   6   9     2320.57     2142.62    179.22 o
  12   6   9     3363.99     3511.98    253.76 o
  13   6   9    20511.35    21916.87    614.26 o
  14   6   9      438.43      416.24    198.45 o
  15   6   9    86238.05    87513.22   1245.60 o
  16   6   9     7032.55     6665.81    398.56 o
  17   6   9    15525.70    15027.65    557.24 o
  18   6   9     3740.73     3942.98    308.56 o
  19   6   9        5.15     -151.40    151.40 o
  20   6   9        5.06      364.97    143.67 o
  21   6   9      369.09      341.48    179.76 o
  22   6   9       92.71       98.57    165.58 o
  23   6   9     1425.74     1425.22    126.31 o
  24   6   9      344.92      470.66    101.80 o
   1   7   9     2228.03     1959.27    137.00 o
   2   7   9      129.14       87.94    144.96 o
   3   7   9       56.96      204.23    119.83 o
   4   7   9     4738.54     4916.16    287.12 o
   5   7   9     2362.49     2595.98    175.04 o
   6   7   9     1525.45     1558.85    128.59 o
   7   7   9    18817.11    17816.35    528.70 o
   8   7   9      999.82      953.13    101.18 o
   9   7   9     1609.93     1506.00    121.50 o
  10   7   9       23.05      123.37    108.88 o
  11   7   9      101.02      306.03    140.77 o
  12   7   9       31.70      251.26    143.99 o
  13   7   9     1229.34     1329.86    104.08 o
  14   7   9     2146.77     2273.90    207.25 o
  15   7   9     1168.05     1303.39    132.43 o
  16   7   9     3740.64     3628.35    263.75 o
  17   7   9     4337.56     4820.38    332.15 o
  18   7   9      179.97      388.50     84.72 o
  19   7   9       10.86     -127.24    165.89 o
  20   7   9      498.80      527.70    193.94 o
  21   7   9      472.29      352.12    203.28 o
  22   7   9        3.57      -60.88    160.74 o
  23   7   9      605.27      335.38    227.77 o
   0   8   9     4431.66     4589.37    285.47 o
   1   8   9     1253.51     1433.68    115.69 o
   2   8   9    18285.87    16017.83    509.51 o
   3   8   9      102.41      122.41    150.44 o
   4   8   9     2640.79     2875.30    199.88 o
   5   8   9     2425.51     2321.94    202.44 o
   6   8   9      590.92      947.53    107.93 o
   7   8   9     2213.58     2178.64    170.19 o
   8   8   9     3326.72     3930.12    278.26 o
   9   8   9     2616.31     2703.34    209.54 o
  10   8   9      587.81      363.42    155.93 o
  11   8   9       64.70      -15.46    145.60 o
  12   8   9     1014.06     1085.86     95.37 o
  13   8   9    10662.36    11240.20    489.72 o
  14   8   9      107.45      231.29    168.48 o
  15   8   9    32453.59    33978.84    821.04 o
  16   8   9     5024.59     5204.98    391.87 o
  17   8   9     7065.13     6965.43    397.87 o
  18   8   9     3315.41     3260.57    219.54 o
  19   8   9        0.36     -175.24    175.24 o
  20   8   9      710.86      508.40    100.20 o
  21   8   9      343.43      648.81    224.22 o
  22   8   9      125.84      461.94    197.15 o
   1   9   9     2706.04     2129.95    144.43 o
   2   9   9       65.20       85.69    125.95 o
   3   9   9       16.88      276.71    152.04 o
   4   9   9     9169.98     8633.61    409.85 o
   5   9   9    38335.98    35242.75    777.89 o
   6   9   9     7576.37     6538.86    409.32 o
   7   9   9    91463.04    87730.96   1241.65 o
   8   9   9      233.52      205.53    232.91 o
   9   9   9     5884.68     5855.90    343.93 o
  10   9   9      488.89      357.93    165.27 o
  11   9   9       78.40      345.65    130.79 o
  12   9   9      100.60      -49.61    155.27 o
  13   9   9      552.64      461.35     85.38 o
  14   9   9     3778.27     4474.69    339.84 o
  15   9   9     5203.07     5898.59    376.40 o
  16   9   9     2133.96     2297.30    179.19 o
  17   9   9     7025.71     7305.78    419.14 o
  18   9   9     2315.88     2617.40    191.12 o
  19   9   9     2436.91     2345.42    175.01 o
  20   9   9     2432.21     2707.02    213.04 o
  21   9   9     1125.79     1240.81    122.76 o
   0  10   9     1196.96     1190.00    104.73 o
   1  10   9     2961.78     2765.77    216.32 o
   2  10   9      107.02      277.04    172.66 o
   3  10   9    15587.02    14428.84    509.84 o
   4  10   9      147.83       63.46    180.72 o
   5  10   9    19739.08    18347.88    611.42 o
   6  10   9     1410.34     1610.27    127.93 o
   7  10   9     3523.40     3469.64    252.46 o
   8  10   9     1323.10     1176.81    117.29 o
   9  10   9      161.13      201.98    164.93 o
  10  10   9     1897.32     2079.04    165.98 o
  11  10   9      490.63      478.09    176.22 o
  12  10   9      267.20      213.91    163.33 o
  13  10   9      347.65      312.17    178.79 o
  14  10   9      103.15       56.37    162.03 o
  15  10   9     4486.97     3799.03    286.68 o
  16  10   9      595.35      683.00    261.28 o
  17  10   9    12205.21    13031.97    581.14 o
  18  10   9      569.79      738.08    270.30 o
  19  10   9     5954.95     5531.84    430.29 o
   1  11   9      581.93      718.77     87.31 o
   2  11   9       92.73       83.11    177.17 o
   3  11   9     6382.46     5202.97    374.61 o
   4  11   9     5187.80     4442.32    332.24 o
   5  11   9      577.56      496.15    217.14 o
   6  11   9     7245.79     6355.78    404.38 o
   7  11   9    14739.28    14638.79    572.31 o
   8  11   9      308.04      201.67    214.55 o
   9  11   9     1042.15      861.91     99.56 o
  10  11   9      203.51      360.48    161.07 o
  11  11   9       51.01      400.08    158.17 o
  12  11   9        1.85      115.00    162.67 o
  13  11   9     4347.94     4215.84    295.70 o
  14  11   9     6635.40     6398.37    415.22 o
  15  11   9      349.80      365.96    259.01 o
  16  11   9     1655.13     1821.99    148.23 o
  17  11   9     8717.46     8681.25    531.58 o
  18  11   9     1186.75      827.76    317.05 o
   0  12   9       61.31      -36.40    158.49 o
   1  12   9     3989.68     4115.10    305.36 o
   2  12   9     1536.19     1539.71    115.37 o
   3  12   9     6106.56     5278.37    402.31 o
   4  12   9      963.36      810.98    110.52 o
   5  12   9     1141.20     1169.97    109.23 o
   6  12   9        1.06     -111.78    218.72 o
   7  12   9     3307.71     3690.04    267.90 o
   8  12   9      613.90      493.89    188.79 o
   9  12   9     2402.82     2626.52    222.07 o
  10  12   9     1128.36     1135.47    115.03 o
  11  12   9       38.47       61.20    197.14 o
  12  12   9      114.00      -40.91    172.02 o
  13  12   9     3323.00     3191.81    247.58 o
  14  12   9        6.19      128.85    252.87 o
  15  12   9    18605.78    18527.67    728.14 o
  16  12   9      584.74      266.43    312.18 o
   1  13   9      745.63      308.97    235.19 o
   2  13   9      226.12      251.27    201.98 o
   3  13   9    18147.37    16798.76    621.18 o
   4  13   9     2791.61     2924.92    233.37 o
   5  13   9    13864.44    13560.48    563.32 o
   6  13   9     1378.25     1127.81    126.96 o
   7  13   9     1791.11     1770.18    155.01 o
   8  13   9      248.81      380.77    220.02 o
   9  13   9     2163.84     2365.27    175.65 o
  10  13   9     1190.42     1228.60    125.99 o
  11  13   9       23.18       65.07    215.50 o
  12  13   9     1750.72     1926.43    146.62 o
  13  13   9     9941.11     9964.83    527.85 o
   0  14   9      158.66      397.84    185.87 o
   1  14   9      238.88      124.35    183.30 o
   2  14   9      513.61      540.27    192.65 o
   3  14   9      930.59      630.53    257.43 o
   4  14   9      367.92      591.79    262.23 o
   5  14   9    13016.47    10850.62    588.99 o
   6  14   9     1692.42     1640.90    142.43 o
   7  14   9      844.90      601.52    296.73 o
   8  14   9     1049.27      815.81    271.94 o
   9  14   9     1154.13     1286.90    125.34 o
  10  14   9       50.44       91.16    221.30 o
   1  15   9      783.27      721.36    113.73 o
   2  15   9      182.91      468.07    168.16 o
   3  15   9     3280.34     3323.54    282.71 o
   4  15   9      843.10      838.65    338.62 o
   0   0  10    22859.42    23719.64    509.86 o
   1   0  10     2582.33     2917.60    200.87 o
   2   0  10     5406.40     5160.67    259.81 o
   3   0  10    20320.98    19834.53    477.56 o
   4   0  10    55808.11    55666.11    780.15 o
   5   0  10    34033.72    34283.91    617.88 o
   6   0  10     8909.96     8140.49    321.16 o
   7   0  10     1013.92      996.35     83.14 o
   8   0  10    29037.13    27471.78    579.79 o
   9   0  10    41892.73    39871.37    704.77 o
  10   0  10    47107.31    44597.09    753.42 o
  11   0  10    38093.11    36002.68    685.65 o
  12   0  10        2.59      269.62    143.02 o
  13   0  10    31618.34    31314.97    669.71 o
  14   0  10    23813.96    23569.60    600.63 o
  15   0  10    23960.95    24022.67    620.99 o
  16   0  10     1380.54     1414.66     97.32 o
  17   0  10      808.65      784.54     81.84 o
  18   0  10      105.31      124.02    122.09 o
  19   0  10       55.21       80.85    172.02 o
  20   0  10     3533.52     3505.21    256.31 o
  21   0  10     2642.20     2568.01    202.75 o
  22   0  10      482.39      484.85     96.65 o
  23   0  10     2248.18     2447.49    167.27 o
  24   0  10      159.53      141.10    221.95 o
  25   0  10     1186.73     1128.38    137.26 o
   1   1  10     5969.15     6207.79    224.19 o
   2   1  10       13.89       98.59     70.72 o
   3   1  10     1707.80     1735.62     94.34 o
   4   1  10    10223.03    10707.74    579.62 o
   5   1  10     3990.01     3815.81    163.85 o
   6   1  10     6228.78     6230.67    199.36 o
   7   1  10      421.14      494.45     42.20 o
   8   1  10      804.39      966.93     60.25 o
   9   1  10     1466.95     1475.22     85.35 o
  10   1  10      147.01      240.09     55.74 o
  11   1  10     4648.24     4462.44    186.24 o
  12   1  10     3373.78     3538.54    174.64 o
  13   1  10    10555.04    10395.44    285.36 o
  14   1  10     8568.94     8783.45    363.12 o
  15   1  10       12.05      143.25    107.45 o
  16   1  10    10095.35     9588.13    294.15 o
  17   1  10     3988.32     4351.43    264.10 o
  18   1  10    12981.20    12592.13    441.02 o
  19   1  10     4408.62     4109.83    225.96 o
  20   1  10       81.53      240.91    247.72 o
  21   1  10     5002.44     4861.15    247.38 o
  22   1  10      966.25      959.47     73.47 o
  23   1  10      556.59      604.78     67.77 o
  24   1  10      131.87      404.46    135.05 o
  25   1  10      452.92      557.68    170.98 o
   0   2  10    18767.69    18307.43    451.67 o
   1   2  10       98.84      148.83     98.57 o
   2   2  10      182.13      889.44     61.21 o
   3   2  10     2755.00     2621.70    203.46 o
   4   2  10    13403.45    13287.25    397.06 o
   5   2  10    14620.23    14166.98    412.10 o
   6   2  10       85.93      189.09    115.00 o
   7   2  10     1985.99     2140.31    154.40 o
   8   2  10     1105.48     1257.38    110.53 o
   9   2  10     3846.94     4025.02    247.69 o
  10   2  10    24591.29    22615.50    539.12 o
  11   2  10     1116.51     1150.70    100.86 o
  12   2  10        2.55      113.71    133.36 o
  13   2  10     7980.87     7545.16    368.40 o
  14   2  10     6135.08     6225.24    337.53 o
  15   2  10    13178.28    14093.87    479.77 o
  16   2  10      705.86      704.30     89.89 o
  17   2  10       51.20     -153.66    173.95 o
  18   2  10       66.96       64.10    182.00 o
  19   2  10     1513.54     1546.47    135.02 o
  20   2  10    10695.93    10799.89    479.94 o
  21   2  10       17.60      -36.40    186.83 o
  22   2  10       86.49      -75.70    187.48 o
  23   2  10     1733.43     1829.11    144.37 o
  24   2  10      875.77      726.86    121.47 o
   1   3  10     8709.71     8108.22    318.89 o
   2   3  10     1618.49     1547.38    108.29 o
   3   3  10     1466.75     1494.76    115.38 o
   4   3  10    17721.70    16945.84    449.12 o
   5   3  10      341.47      355.02     64.11 o
   6   3  10     2063.69     2195.80    152.15 o
   7   3  10     8233.81     8600.68    343.01 o
   8   3  10     6192.81     6453.23    301.46 o
   9   3  10    13242.79    12755.06    416.28 o
  10   3  10      338.42      380.47    146.58 o
  11   3  10     9114.15     9487.24    384.70 o
  12   3  10    24915.42    24682.96    614.87 o
  13   3  10    16566.59    16511.36    518.16 o
  14   3  10     9291.58     8932.17    400.47 o
  15   3  10      149.99        0.00    151.73 o
  16   3  10    12883.94    11869.77    473.54 o
  17   3  10    11515.71    11993.23    496.92 o
  18   3  10    22384.64    21899.22    668.66 o
  19   3  10    15251.42    14914.85    567.48 o
  20   3  10     1316.50     1148.10    119.87 o
  21   3  10     7062.80     6830.89    392.04 o
  22   3  10     4491.67     4517.39    301.50 o
  23   3  10     1224.29     1315.93    123.73 o
  24   3  10       32.66      396.86    224.20 o
   0   4  10     2898.13     2768.77    207.00 o
   1   4  10      298.35      255.79    142.72 o
   2   4  10     2298.27     2020.30    151.84 o
   3   4  10        5.72        0.00    112.74 o
   4   4  10    11710.46    11824.34    395.79 o
   5   4  10      819.62      719.17     71.85 o
   6   4  10    26124.26    25685.79    573.29 o
   7   4  10     1891.65     1670.25    109.27 o
   8   4  10    17132.35    16755.57    482.84 o
   9   4  10    14007.30    13210.75    442.55 o
  10   4  10      632.05      630.20     70.24 o
  11   4  10     5062.24     4857.12    309.70 o
  12   4  10      700.62      909.22     87.31 o
  13   4  10      372.84      183.31    176.54 o
  14   4  10       12.54      -58.30    130.46 o
  15   4  10     3406.60     4213.07    302.43 o
  16   4  10       61.57      314.72    160.42 o
  17   4  10       75.38      163.00    153.01 o
  18   4  10     1304.83     1568.30    135.98 o
  19   4  10     3187.18     2839.19    211.48 o
  20   4  10     5135.23     5331.33    373.16 o
  21   4  10     7720.27     8261.45    452.12 o
  22   4  10        4.88      335.01    179.75 o
  23   4  10     9657.64    10084.92    536.55 o
  24   4  10     5439.15     5824.62    429.27 o
   1   5  10    17545.23    16685.35    467.78 o
   2   5  10    25243.65    24701.50    567.97 o
   3   5  10    16992.22    16281.56    474.15 o
   4   5  10     2777.47     2727.58    217.63 o
   5   5  10     8269.39     8547.54    361.40 o
   6   5  10      862.01      701.78     76.69 o
   7   5  10    39958.05    39450.08    754.49 o
   8   5  10    11068.87    11686.63    423.39 o
   9   5  10     6315.46     6716.00    333.38 o
  10   5  10     3036.65     2507.06    186.35 o
  11   5  10      850.64      964.68     84.10 o
  12   5  10    13078.35    13366.17    481.73 o
  13   5  10       11.74      270.26    151.40 o
  14   5  10     4867.84     4991.11    306.74 o
  15   5  10     2878.23     2686.95    225.34 o
  16   5  10     6098.19     6248.76    372.32 o
  17   5  10     8188.58     9188.63    442.55 o
  18   5  10     1439.50     1410.77    106.66 o
  19   5  10      491.22      561.53     87.31 o
  20   5  10      459.12      299.93    198.45 o
  21   5  10      221.98      350.81    184.91 o
  22   5  10     8007.99     8331.86    475.04 o
  23   5  10       56.94      125.95    205.84 o
   0   6  10     1789.45     2003.77    174.04 o
   1   6  10      175.70     -124.35    172.99 o
   2   6  10     1133.25     1202.59     92.80 o
   3   6  10      464.33      303.49    160.76 o
   4   6  10     1202.14     1484.90    135.66 o
   5   6  10     1115.24     1425.56    132.44 o
   6   6  10     6002.22     6299.87    322.38 o
   7   6  10        6.04      -27.06    143.99 o
   8   6  10     3807.21     3696.64    227.67 o
   9   6  10     4745.83     4828.16    287.73 o
  10   6  10     2378.44     2678.34    189.86 o
  11   6  10     2297.33     2125.45    145.37 o
  12   6  10      412.83      105.02    180.73 o
  13   6  10       51.11      172.66    148.18 o
  14   6  10      972.89     1093.89     99.88 o
  15   6  10      291.80      475.81    187.49 o
  16   6  10      516.23      474.87    193.30 o
  17   6  10        0.42      192.31    147.21 o
  18   6  10      769.26      873.12     95.37 o
  19   6  10      340.66      448.11    164.62 o
  20   6  10        0.10      270.58    144.63 o
  21   6  10      733.18      640.81    231.97 o
  22   6  10        8.49     -103.72    216.47 o
   1   7  10    57411.69    54010.37    919.32 o
   2   7  10    32095.28    30130.98    692.68 o
   3   7  10    28900.61    27608.65    667.96 o
   4   7  10    10367.03    10107.55    417.14 o
   5   7  10      554.48      692.68     81.19 o
   6   7  10     2908.94     3154.97    206.98 o
   7   7  10    19638.94    19042.53    576.93 o
   8   7  10     4720.42     5085.73    317.39 o
   9   7  10     4111.60     4524.60    302.50 o
  10   7  10      363.74      205.54    145.29 o
  11   7  10       29.82      -93.74    152.69 o
  12   7  10     1941.50     2086.19    169.85 o
  13   7  10     2191.36     2082.12    168.25 o
  14   7  10    12203.21    12750.87    525.42 o
  15   7  10     7432.41     7414.70    430.84 o
  16   7  10    19376.46    20783.09    660.93 o
  17   7  10     7219.42     7266.99    419.17 o
  18   7  10      746.55      698.81     94.08 o
  19   7  10      273.01       57.66    213.26 o
  20   7  10     3548.78     3926.37    282.09 o
  21   7  10     1580.01     1615.07    134.70 o
   0   8  10     3594.27     3065.29    225.40 o
   1   8  10     2304.16     2025.25    187.60 o
   2   8  10     3707.85     3155.99    221.86 o
   3   8  10      349.64      426.86    148.19 o
   4   8  10     4076.65     3469.11    265.09 o
   5   8  10     6419.86     6906.91    354.01 o
   6   8  10    27062.39    25629.89    668.58 o
   7   8  10     3005.20     3002.76    232.12 o
   8   8  10     6828.53     6554.56    365.65 o
   9   8  10     3316.83     3159.97    219.24 o
  10   8  10     2949.60     2865.62    225.99 o
  11   8  10     2591.59     3165.09    225.32 o
  12   8  10       25.45        0.00    177.49 o
  13   8  10       87.27       17.07    178.78 o
  14   8  10      687.39      584.11     99.88 o
  15   8  10     7226.92     7917.05    428.54 o
  16   8  10     1726.68     1562.31    127.94 o
  17   8  10      204.50      263.51    197.47 o
  18   8  10      598.16      702.97     95.68 o
  19   8  10     4816.91     5088.76    370.53 o
  20   8  10     7211.59     7270.26    472.68 o
   1   9  10     2387.03     2205.11    166.00 o
   2   9  10     1183.69     1247.67     96.99 o
   3   9  10     2947.42     2675.15    214.06 o
   4   9  10      240.82      380.78    164.94 o
   5   9  10        4.77       64.10    178.14 o
   6   9  10       84.58      176.21    187.48 o
   7   9  10     4041.71     3538.16    267.33 o
   8   9  10     2835.56     2651.78    231.46 o
   9   9  10     1705.00     1946.50    164.03 o
  10   9  10      382.75      247.09    191.36 o
  11   9  10     2068.21     1927.96    122.47 o
  12   9  10     1187.27     1209.29    107.94 o
  13   9  10      218.59     -225.18    225.18 o
  14   9  10      272.45      276.40    199.41 o
  15   9  10      742.40      679.16    102.45 o
  16   9  10      229.06      192.32    213.90 o
  17   9  10     4898.35     5556.84    392.15 o
  18   9  10     1416.75     1557.33    127.60 o
  19   9  10     4276.34     4162.31    320.82 o
   0  10  10    11172.07     9676.16    476.54 o
   1  10  10      243.98       65.40    173.64 o
   2  10  10     1905.74     1687.50    116.99 o
   3  10  10      429.91      488.40     85.05 o
   4  10  10      654.23      477.15    189.76 o
   5  10  10    12264.88    11559.49    502.50 o
   6  10  10    19140.47    18471.87    628.01 o
   7  10  10    10861.52    10881.93    498.10 o
   8  10  10     5961.51     5932.84    392.94 o
   9  10  10     2501.15     2733.66    194.04 o
  10  10  10     4626.62     4756.48    343.46 o
  11  10  10     3463.91     3643.11    265.33 o
  12  10  10      603.97      612.77     97.62 o
  13  10  10       82.32      385.59    196.82 o
  14  10  10     1292.96     1431.96    112.46 o
  15  10  10     7067.81     6988.06    446.55 o
  16  10  10      915.03      947.89    123.72 o
  17  10  10       48.08     -228.39    228.39 o
  18  10  10     2189.56     2558.60    207.23 o
   1  11  10     5453.49     4556.64    288.38 o
   2  11  10     4667.53     4721.81    342.50 o
   3  11  10     3216.57     2832.17    215.03 o
   4  11  10     5202.27     5349.76    353.83 o
   5  11  10       68.57      -36.72    171.05 o
   6  11  10     2083.81     1978.87    165.98 o
   7  11  10       28.35      -38.33    191.34 o
   8  11  10     1239.95     1263.76    120.19 o
   9  11  10     4068.20     4611.25    335.34 o
  10  11  10       44.82      -37.69    189.73 o
  11  11  10     4728.28     4639.30    309.91 o
  12  11  10     1218.75     1079.43    118.90 o
  13  11  10     3127.06     3435.06    288.83 o
  14  11  10     8549.00     7786.17    477.03 o
  15  11  10      658.45      551.88    271.91 o
  16  11  10    17517.08    18157.74    717.59 o
   0  12  10     7138.28     6293.35    442.08 o
   1  12  10     1419.31     1609.57    124.38 o
   2  12  10      247.39      228.08    213.58 o
   3  12  10     3232.69     3004.89    219.54 o
   4  12  10     5565.48     5057.73    366.10 o
   5  12  10    11759.70    12108.08    527.20 o
   6  12  10      608.97      574.11    199.10 o
   7  12  10     1176.53     1101.01    117.93 o
   8  12  10     4734.38     5201.69    393.75 o
   9  12  10     3826.31     3746.45    285.66 o
  10  12  10    11461.50    10988.49    561.34 o
  11  12  10     3119.02     2907.65    245.31 o
  12  12  10      275.97      300.88    243.54 o
  13  12  10     7680.60     7106.11    479.51 o
  14  12  10     2457.82     2584.54    209.82 o
   1  13  10     2710.77     2795.57    208.55 o
   2  13  10     3698.52     3231.46    270.50 o
   3  13  10     4457.28     4299.05    297.95 o
   4  13  10        0.21      -41.55    246.75 o
   5  13  10       51.14     -166.86    258.67 o
   6  13  10        7.20     -190.38    216.47 o
   7  13  10      810.55      849.60    123.40 o
   8  13  10     2081.52     1993.61    148.25 o
   9  13  10      250.49      175.89    236.78 o
  10  13  10       56.18      178.46    227.10 o
  11  13  10      643.74      430.74    267.08 o
   0  14  10      790.18      799.66    103.42 o
   1  14  10      996.26      611.21    260.01 o
   2  14  10      401.45      327.95    210.69 o
   3  14  10     4382.99     3879.97    316.64 o
   4  14  10     7755.24     6946.17    465.96 o
   5  14  10     3365.08     3164.37    287.55 o
   6  14  10     6959.42     6598.66    468.45 o
   1   1  11    15860.64    16787.43    329.32 o
   2   1  11      544.13      633.15     47.39 o
   3   1  11     6573.63     6561.11    214.66 o
   4   1  11     1972.90     2061.23    225.95 o
   5   1  11     4232.54     4425.50    190.27 o
   6   1  11      204.72      250.79     48.95 o
   7   1  11        3.26       35.92     82.31 o
   8   1  11    33361.22    31921.51    467.83 o
   9   1  11    54223.80    53178.50    605.21 o
  10   1  11    25875.21    25106.12    429.28 o
  11   1  11    30188.08    29871.72    465.39 o
  12   1  11     3976.07     3912.26    196.29 o
  13   1  11     2625.79     2423.54    121.72 o
  14   1  11     5265.28     5346.52    223.39 o
  15   1  11     1686.37     1657.49     96.04 o
  16   1  11        0.96      -57.37    115.16 o
  17   1  11      459.43      523.22     72.70 o
  18   1  11      730.76      755.78    174.62 o
  19   1  11    18115.08    17457.62    429.93 o
  20   1  11     8088.19     7460.45    316.19 o
  21   1  11     8428.45     8551.80    336.28 o
  22   1  11    14214.84    14271.70    466.18 o
  23   1  11     3014.90     3237.86    171.50 o
   0   2  11    73009.61    73344.55    954.63 o
   1   2  11     6097.56     5713.47    284.35 o
   2   2  11    24953.91    24186.90    559.13 o
   3   2  11     4554.36     4526.96    262.59 o
   4   2  11      384.20      397.23     58.96 o
   5   2  11      734.60      734.61     66.05 o
   6   2  11        0.11      163.32     96.32 o
   7   2  11      511.96      626.31     68.95 o
   8   2  11      895.93      769.76     74.43 o
   9   2  11       16.32        0.00    122.09 o
  10   2  11     2724.01     2543.26    184.08 o
  11   2  11    14546.71    14465.25    482.61 o
  12   2  11    19821.86    18574.06    540.93 o
  13   2  11    17651.23    17161.13    546.70 o
  14   2  11     9742.73     9929.70    432.13 o
  15   2  11     3452.29     4017.65    282.12 o
  16   2  11      162.78      189.74    159.78 o
  17   2  11     8265.97     8625.17    408.02 o
  18   2  11     8171.47     7946.45    412.83 o
  19   2  11     6040.64     6081.28    388.73 o
  20   2  11     9251.73     8712.31    467.46 o
  21   2  11     1157.61     1306.57    132.43 o
  22   2  11     1611.56     1533.88    126.96 o
  23   2  11      134.56      -62.49    236.45 o
   1   3  11    36427.04    34478.68    677.07 o
   2   3  11     4822.49     4679.22    264.54 o
   3   3  11        1.81       11.27    116.61 o
   4   3  11       67.70        0.00    134.01 o
   5   3  11      212.92       23.84    134.33 o
   6   3  11        3.91      143.67    101.47 o
   7   3  11      289.63      440.06     68.30 o
   8   3  11      975.75     1199.62     94.73 o
   9   3  11     7202.96     7549.07    346.04 o
  10   3  11     6419.79     6478.59    339.50 o
  11   3  11     5175.74     4370.20    303.24 o
  12   3  11     6973.48     6435.25    362.12 o
  13   3  11     1957.12     1945.38    145.68 o
  14   3  11      107.34      136.26    163.64 o
  15   3  11     1113.37     1150.64     94.09 o
  16   3  11      282.71      361.77     76.03 o
  17   3  11      157.92       16.75    155.27 o
  18   3  11     1603.29     1654.76    113.11 o
  19   3  11     5932.53     5714.27    373.23 o
  20   3  11      529.21      377.26    241.62 o
  21   3  11      464.67      607.92    236.47 o
  22   3  11       33.02      142.38    200.69 o
  23   3  11     5568.69     5547.11    410.25 o
   0   4  11    24875.71    23782.73    570.00 o
   1   4  11    14443.08    15102.39    454.29 o
   2   4  11     1775.98     1743.33    136.66 o
   3   4  11    19332.38    18773.60    505.17 o
   4   4  11      427.88      437.50     62.82 o
   5   4  11       19.85      197.46    115.64 o
   6   4  11     3614.02     3333.08    249.27 o
   7   4  11     8461.65     9290.04    377.18 o
   8   4  11     4562.04     4623.48    271.27 o
   9   4  11     3850.79     3608.24    266.37 o
  10   4  11      150.45       67.33    143.35 o
  11   4  11    28911.19    28964.01    700.38 o
  12   4  11     5071.90     5179.83    343.21 o
  13   4  11    17966.28    17800.30    573.22 o
  14   4  11     2914.32     3342.03    232.11 o
  15   4  11      430.11      454.25    171.71 o
  16   4  11     1124.44     1333.33    116.96 o
  17   4  11     4981.25     5302.59    361.23 o
  18   4  11     2061.27     2285.01    170.49 o
  19   4  11     1962.02     1793.46    145.02 o
  20   4  11       61.59        0.00    170.73 o
  21   4  11     8206.57     9177.83    477.32 o
  22   4  11      432.46      503.53    110.50 o
   1   5  11     5513.51     5207.09    304.91 o
   2   5  11     2115.91     2553.82    175.35 o
   3   5  11     2124.89     2083.86    178.57 o
   4   5  11    12259.78    11340.30    414.47 o
   5   5  11     7034.51     6968.12    343.45 o
   6   5  11      470.41      290.27    135.96 o
   7   5  11     1759.10     2052.01    161.14 o
   8   5  11     9797.12    10517.29    424.45 o
   9   5  11      273.18      -42.20    163.65 o
  10   5  11    23371.27    23199.75    624.09 o
  11   5  11        0.53      -75.38    170.08 o
  12   5  11    13048.62    13677.24    514.61 o
  13   5  11     1402.44     1370.50    107.95 o
  14   5  11      281.36      456.48    157.85 o
  15   5  11      115.40      319.88    143.99 o
  16   5  11      361.54      417.51    153.99 o
  17   5  11      156.72      251.27    172.02 o
  18   5  11      563.89      517.72    195.88 o
  19   5  11      336.62      229.69    220.03 o
  20   5  11     2838.98     2920.69    221.77 o
  21   5  11      583.34      637.57    237.44 o
  22   5  11     9220.81    10062.22    532.27 o
   0   6  11     6520.73     6350.87    359.85 o
   1   6  11    20853.46    19888.41    552.56 o
   2   6  11    32359.97    31086.83    694.85 o
   3   6  11    34910.05    34429.55    736.00 o
   4   6  11     6555.18     6714.80    347.91 o
   5   6  11     1377.12     1368.28    118.91 o
   6   6  11     8626.94     8333.40    372.96 o
   7   6  11    13049.95    13281.59    479.13 o
   8   6  11      300.23      434.26    167.52 o
   9   6  11     8559.54     9946.27    428.14 o
  10   6  11     7134.24     6878.32    374.71 o
  11   6  11     6295.84     5850.85    370.09 o
  12   6  11     8094.84     7902.62    417.39 o
  13   6  11     1716.48     1831.77    133.42 o
  14   6  11     1502.66     1497.81    112.79 o
  15   6  11     1988.11     1945.31    132.14 o
  16   6  11     1793.94     2178.84    193.68 o
  17   6  11      277.80      334.39    176.21 o
  18   6  11      871.12      952.07    100.85 o
  19   6  11      552.60      395.62    253.22 o
  20   6  11    13271.49    13640.19    600.31 o
  21   6  11    20612.00    21553.59    779.90 o
   1   7  11     3615.88     3281.94    234.42 o
   2   7  11     1307.84     1284.46    107.31 o
   3   7  11      869.00      808.41     94.08 o
   4   7  11      194.23      462.27    175.89 o
   5   7  11       18.10      -59.92    162.03 o
   6   7  11     1886.78     1880.57    167.27 o
   7   7  11      949.85      900.89     91.83 o
   8   7  11      255.53      487.41     79.25 o
   9   7  11     2613.03     2689.35    213.07 o
  10   7  11       55.89      251.26    152.37 o
  11   7  11     2599.67     2184.83    164.07 o
  12   7  11     3498.61     4109.79    314.35 o
  13   7  11      859.62      978.83    107.94 o
  14   7  11       44.62       17.72    185.55 o
  15   7  11      167.79      292.50    193.60 o
  16   7  11      691.66      715.56     87.95 o
  17   7  11       38.20      212.28    132.39 o
  18   7  11      468.39      377.25    207.47 o
  19   7  11      941.60     1260.10    114.70 o
  20   7  11       86.51       20.94    219.37 o
   0   8  11    10889.60    10294.68    460.71 o
   1   8  11    11822.20    10665.67    457.92 o
   2   8  11     7185.50     6586.78    376.65 o
   3   8  11    11025.82    10961.71    465.57 o
   4   8  11     2584.44     2745.13    217.59 o
   5   8  11     2017.71     1865.47    146.97 o
   6   8  11     1147.39     1217.04    102.79 o
   7   8  11     9591.21     9612.91    449.85 o
   8   8  11       43.53      101.79    181.36 o
   9   8  11     3989.76     4061.66    273.44 o
  10   8  11     2569.42     2651.86    200.17 o
  11   8  11     5947.90     6579.24    386.81 o
  12   8  11     3047.30     3220.46    249.84 o
  13   8  11     3438.48     3586.33    276.94 o
  14   8  11      898.20      411.12    208.14 o
  15   8  11     1024.17     1136.73    113.74 o
  16   8  11     1477.95     1370.79    117.94 o
  17   8  11      192.96      235.16     85.04 o
  18   8  11       30.51      -82.46    203.26 o
  19   8  11      464.65       84.41    204.25 o
   1   9  11    25208.29    23969.62    680.61 o
   2   9  11     7231.50     7317.08    396.64 o
   3   9  11      251.67      235.81    185.88 o
   4   9  11      533.77      442.66    178.48 o
   5   9  11     2561.47     2043.63    166.65 o
   6   9  11     2605.87     2802.75    208.23 o
   7   9  11     5392.25     5200.76    363.21 o
   8   9  11     3970.68     4022.86    268.60 o
   9   9  11     2517.31     2329.46    137.96 o
  10   9  11    21264.06    20069.10    645.04 o
  11   9  11     5490.54     4939.96    386.75 o
  12   9  11    25686.52    27059.90    769.78 o
  13   9  11     1631.76     1791.71    157.26 o
  14   9  11      204.57      273.50    187.49 o
  15   9  11     2208.51     2055.89    169.52 o
  16   9  11     1171.79     1087.79    113.10 o
  17   9  11      587.44      645.95    101.16 o
   0  10  11    10568.40     9196.45    477.70 o
   1  10  11      191.26      -70.55    225.82 o
   2  10  11     5390.36     5360.70    362.56 o
   3  10  11       56.89      -18.04    191.67 o
   4  10  11      306.79      309.26    187.81 o
   5  10  11      331.18      520.60     88.27 o
   6  10  11       44.39     -178.46    178.46 o
   7  10  11      331.15      434.90    152.70 o
   8  10  11      446.14      496.77    205.86 o
   9  10  11       48.14      113.07    190.06 o
  10  10  11     1103.27     1072.64    125.34 o
  11  10  11     2964.53     2891.82    240.80 o
  12  10  11     6524.72     7439.57    438.12 o
  13  10  11     6064.47     5688.02    430.00 o
  14  10  11      805.56     1031.96    117.92 o
  15  10  11     2294.07     2318.57    188.22 o
  16  10  11       62.29      149.79    197.14 o
   1  11  11    19815.55    19110.27    669.38 o
   2  11  11      681.28      792.88    121.14 o
   3  11  11      486.04      418.17    106.64 o
   4  11  11      318.51      408.81    193.61 o
   5  11  11        2.05      -58.30    174.91 o
   6  11  11      876.45      839.96     98.91 o
   7  11  11        0.13      -40.59    169.44 o
   8  11  11       21.61      143.67    182.32 o
   9  11  11    12988.62    13222.79    577.71 o
  10  11  11      672.72      239.38    276.43 o
  11  11  11    10210.77     9787.53    529.53 o
  12  11  11     1439.02     1414.91    132.11 o
  13  11  11     2267.37     1945.99    170.17 o
  14  11  11      110.43       21.91    223.24 o
   0  12  11    12051.59    10865.81    544.00 o
   1  12  11      827.21      975.91    122.11 o
   2  12  11     8758.21     8427.72    490.64 o
   3  12  11     1717.37     1434.36    137.93 o
   4  12  11     2563.78     2114.41    192.75 o
   5  12  11       23.25      270.26    177.49 o
   6  12  11        0.57      419.73    165.25 o
   7  12  11      511.04      541.88    213.59 o
   8  12  11      540.48      618.56    125.64 o
   9  12  11     1206.19      777.18    303.85 o
  10  12  11     6428.63     5949.25    457.76 o
  11  12  11       49.03      179.43    228.71 o
   1  13  11     1241.86     1161.91    119.86 o
   2  13  11      515.49      388.21    224.23 o
   3  13  11     2068.52     2080.62    179.51 o
   4  13  11     1704.88     1870.34    153.71 o
   5  13  11     4100.81     4734.79    314.04 o
   6  13  11        8.40      246.43    218.40 o
   7  13  11     3361.14     3553.45    272.72 o
   0   0  12     3279.91     3756.81    256.67 o
   1   0  12     2352.38     2415.72    183.74 o
   2   0  12     2529.41     2483.87    178.27 o
   3   0  12    17853.87    18560.67    506.82 o
   4   0  12       45.36       24.80    115.97 o
   5   0  12    10185.88     9615.27    369.30 o
   6   0  12     8813.21     8169.47    358.80 o
   7   0  12    40776.21    39961.25    761.31 o
   8   0  12      654.04      632.13     84.41 o
   9   0  12    51751.79    51728.88    881.34 o
  10   0  12    24397.16    24549.85    616.81 o
  11   0  12     1280.99     1328.58    109.56 o
  12   0  12      121.42      175.24    143.03 o
  13   0  12      283.09        0.00    156.56 o
  14   0  12     2231.33     2415.40    197.58 o
  15   0  12        0.00       15.78    111.78 o
  16   0  12     1503.49     1492.00    119.55 o
  17   0  12      278.61      205.85    162.68 o
  18   0  12     1655.00     1519.10    154.04 o
  19   0  12     2338.79     2293.83    182.42 o
  20   0  12    19515.39    19643.02    696.98 o
  21   0  12    47146.27    47946.82   1072.39 o
  22   0  12       41.32       41.55    284.12 o
   1   1  12    36051.19    36566.75    508.91 o
   2   1  12     2587.80     2678.51    131.62 o
   3   1  12     8893.58     9118.27    261.35 o
   4   1  12     3067.56     3072.98    150.73 o
   5   1  12      140.38       99.50     50.21 o
   6   1  12      456.94      487.66    143.69 o
   7   1  12        4.81      -19.49     56.17 o
   8   1  12        2.35        0.74    185.22 o
   9   1  12      225.00      259.64    122.48 o
  10   1  12     2169.29     2353.59    131.73 o
  11   1  12      244.81      354.55    108.42 o
  12   1  12     3566.91     3779.39    275.84 o
  13   1  12     7620.09     7515.46    268.97 o
  14   1  12       58.42       24.78    101.15 o
  15   1  12      842.77      835.27     58.99 o
  16   1  12      541.97      542.32     73.42 o
  17   1  12      292.13      156.35    115.25 o
  18   1  12       54.35      109.47    123.00 o
  19   1  12      954.70      873.53    159.97 o
  20   1  12      319.34      549.51    153.53 o
  21   1  12      577.33      648.27    179.65 o
  22   1  12       86.78       43.49    156.19 o
   0   2  12    11953.64    12581.58    444.83 o
   1   2  12     1760.68     1727.82    146.32 o
   2   2  12      684.92      868.30     81.84 o
   3   2  12     6560.17     6832.01    323.07 o
   4   2  12     1035.93      897.07     80.56 o
   5   2  12     6061.06     5813.68    303.98 o
   6   2  12     1852.32     2272.52    181.45 o
   7   2  12     9514.29     9660.32    391.48 o
   8   2  12       96.79      120.48    124.67 o
   9   2  12     6627.59     6758.71    339.50 o
  10   2  12     5910.06     6183.86    329.75 o
  11   2  12     4464.61     4568.08    304.45 o
  12   2  12       21.76      223.23    148.18 o
  13   2  12     8640.17     8798.02    405.18 o
  14   2  12     1679.48     1795.33    151.46 o
  15   2  12      683.47      759.06     89.24 o
  16   2  12     1403.32     1266.71    106.98 o
  17   2  12     2446.22     2410.28    195.97 o
  18   2  12      112.22     -127.24    187.80 o
  19   2  12      446.56      586.65     93.75 o
  20   2  12     3693.57     3899.73    293.06 o
  21   2  12    12247.56    12316.26    549.13 o
   1   3  12    95234.72    92897.37   1154.38 o
   2   3  12    10700.66    10663.86    412.65 o
   3   3  12    13290.77    12757.19    426.53 o
   4   3  12      949.50      953.11     77.33 o
   5   3  12       47.23      274.78    113.39 o
   6   3  12       71.26      211.00    131.75 o
   7   3  12      148.64      330.51    126.28 o
   8   3  12     1922.90     1916.71    131.82 o
   9   3  12     6917.06     6425.07    349.53 o
  10   3  12     8832.96     8809.59    393.93 o
  11   3  12      504.63      824.75     90.53 o
  12   3  12    20294.95    20019.17    606.23 o
  13   3  12    10545.89    11327.70    461.25 o
  14   3  12      181.06      341.79    166.55 o
  15   3  12     4374.75     5009.36    316.03 o
  16   3  12     2599.59     3094.05    215.96 o
  17   3  12      278.76       54.12    194.58 o
  18   3  12     1410.52     1381.09    124.38 o
  19   3  12      324.22      327.63    199.41 o
  20   3  12       58.80       19.97    202.94 o
  21   3  12       20.89      311.50    164.93 o
   0   4  12    19921.96    19769.84    553.03 o
   1   4  12     1753.49     1697.49    141.16 o
   2   4  12     5102.28     4740.92    281.95 o
   3   4  12     4137.96     4540.59    279.94 o
   4   4  12     2067.19     1931.63    165.03 o
   5   4  12      836.53      947.92     85.06 o
   6   4  12       33.45      -54.76    117.25 o
   7   4  12      765.98     1044.87     81.84 o
   8   4  12     1138.02     1114.26     93.45 o
   9   4  12    21629.59    21221.29    598.44 o
  10   4  12      959.23     1029.45    103.75 o
  11   4  12    31043.67    30902.50    739.45 o
  12   4  12     2400.38     2571.19    222.40 o
  13   4  12    15319.82    16296.86    567.86 o
  14   4  12     2219.33     2010.86    178.23 o
  15   4  12     4720.37     4575.95    353.46 o
  16   4  12      194.40      395.27    162.68 o
  17   4  12     1534.55     1546.12    121.49 o
  18   4  12      435.70      592.45    199.42 o
  19   4  12     2334.02     2405.96    207.88 o
  20   4  12      278.16      287.35    203.27 o
  21   4  12     1281.54     1650.72    135.01 o
   1   5  12     2859.18     2552.65    209.87 o
   2   5  12    10292.79    10455.16    414.16 o
   3   5  12     4265.97     4032.35    285.74 o
   4   5  12      102.53      293.14    143.03 o
   5   5  12       13.60      226.78     96.32 o
   6   5  12       49.87       14.50    127.24 o
   7   5  12      908.58     1014.94     87.00 o
   8   5  12     9756.98    10552.08    434.39 o
   9   5  12    14331.76    15095.62    526.74 o
  10   5  12      687.93      595.39    209.74 o
  11   5  12    10697.27    10160.78    448.02 o
  12   5  12     7070.14     6916.22    398.54 o
  13   5  12        0.24      155.59    155.59 o
  14   5  12        0.16     -188.12    188.12 o
  15   5  12      665.12      576.70    203.94 o
  16   5  12      507.34       74.42    230.99 o
  17   5  12     1843.80     1929.72    162.42 o
  18   5  12     3303.51     3217.27    256.93 o
  19   5  12     9658.46    10594.41    505.88 o
  20   5  12     1059.27      921.50    131.14 o
   0   6  12     1084.83     1089.75     98.28 o
   1   6  12      422.42      477.77     73.45 o
   2   6  12     1154.37     1131.34     95.06 o
   3   6  12      291.76      277.69    144.00 o
   4   6  12     2000.32     2169.73    169.53 o
   5   6  12     1095.19     1101.67     90.54 o
   6   6  12      788.21      762.31     85.38 o
   7   6  12     3142.26     3493.46    231.48 o
   8   6  12       23.80      -48.32    174.59 o
   9   6  12    10851.03    10945.64    474.86 o
  10   6  12     1218.26     1254.75    111.49 o
  11   6  12     2794.57     2878.29    251.11 o
  12   6  12      553.50      224.87    199.42 o
  13   6  12      467.55      487.43    179.77 o
  14   6  12        1.62      -90.84    167.50 o
  15   6  12      150.02       56.37    141.42 o
  16   6  12      745.61      654.67     97.30 o
  17   6  12      463.24      676.86     98.58 o
  18   6  12      229.54      467.11    192.00 o
  19   6  12      418.62      482.27    245.16 o
   1   7  12     5505.32     5818.72    347.44 o
   2   7  12     5152.70     5262.05    341.60 o
   3   7  12    17093.29    16725.25    559.16 o
   4   7  12      554.81      683.01     91.17 o
   5   7  12     1477.14     1454.96    122.78 o
   6   7  12        1.27       80.85    167.50 o
   7   7  12     1452.70     1521.97    136.63 o
   8   7  12    17155.94    16765.81    594.67 o
   9   7  12    15883.89    16550.09    592.51 o
  10   7  12     5215.37     4746.91    316.42 o
  11   7  12    19278.46    22594.08    702.67 o
  12   7  12     2071.41     2516.10    193.70 o
  13   7  12     5022.80     5816.24    374.44 o
  14   7  12        1.88      397.82    135.29 o
  15   7  12       12.21      136.26    152.04 o
  16   7  12      212.75      200.05    167.19 o
  17   7  12     2259.66     1977.58    163.40 o
  18   7  12     2305.89     2395.59    150.51 o
   0   8  12    15010.12    14369.00    543.28 o
   1   8  12     4445.40     4073.78    273.15 o
   2   8  12      829.71      601.86    103.42 o
   3   8  12     4126.08     3977.97    265.07 o
   4   8  12     1829.44     1553.69    138.26 o
   5   8  12        7.31      328.57    141.74 o
   6   8  12       19.43      155.59    143.67 o
   7   8  12      337.08      232.59    186.85 o
   8   8  12      928.38      983.35    107.94 o
   9   8  12     6663.26     6939.02    431.71 o
  10   8  12     5658.32     6699.79    413.21 o
  11   8  12    24122.60    26745.11    760.10 o
  12   8  12      886.68     1098.36    119.21 o
  13   8  12    13227.39    13890.66    585.19 o
  14   8  12     4571.26     4917.96    310.54 o
  15   8  12      948.26     1082.25    109.22 o
  16   8  12        0.18        0.00    143.99 o
  17   8  12      586.45      594.72    236.47 o
   1   9  12     4902.23     4737.85    358.00 o
   2   9  12      664.22      709.76    103.42 o
   3   9  12        2.93      -54.76    191.99 o
   4   9  12        5.24       36.40    157.52 o
   5   9  12       78.10      183.94    172.98 o
   6   9  12        8.99      128.85    181.36 o
   7   9  12      858.60      811.60     96.66 o
   8   9  12     1085.06      837.10    115.67 o
   9   9  12     1775.34     1758.91    126.33 o
  10   9  12       31.84       75.06    187.80 o
  11   9  12     1828.05     1824.66    144.37 o
  12   9  12     2396.39     2641.61    175.33 o
  13   9  12       63.01      326.32    177.82 o
  14   9  12      517.31      207.80    252.90 o
  15   9  12      103.33      168.80    181.36 o
   0  10  12    22955.54    20893.94    696.76 o
   1  10  12     3637.09     3254.41    227.62 o
   2  10  12     1784.31     1670.94    132.45 o
   3  10  12     9504.04     9632.08    489.47 o
   4  10  12     1507.43     1524.85    137.60 o
   5  10  12      351.88      541.22     84.73 o
   6  10  12      131.53      407.82    146.57 o
   7  10  12      270.89      521.88    179.44 o
   8  10  12      248.35      263.51    180.08 o
   9  10  12     3084.32     2515.35    225.65 o
  10  10  12     3416.25     3203.49    246.94 o
  11  10  12    22789.61    23459.11    770.01 o
  12  10  12     2177.08     2479.98    167.91 o
  13  10  12    13791.27    13608.63    610.38 o
  14  10  12     4932.08     4597.57    338.60 o
   1  11  12    17126.28    16384.97    656.87 o
   2  11  12     1456.48     1496.46    129.22 o
   3  11  12    13822.84    14006.81    587.20 o
   4  11  12     3253.50     3179.22    238.23 o
   5  11  12      258.58      103.09    219.38 o
   6  11  12       14.86      166.54    211.96 o
   7  11  12       97.69      364.98    188.45 o
   8  11  12      822.30      903.73    118.89 o
   9  11  12     1018.62     1242.40    125.66 o
  10  11  12     1931.71     1935.20    188.20 o
  11  11  12     3428.91     3389.42    236.30 o
   0  12  12     1007.55      627.97    259.05 o
   1  12  12     1295.88     1185.45    125.34 o
   2  12  12      411.77      665.25    236.14 o
   3  12  12     1086.51     1027.83    120.83 o
   4  12  12     2502.86     2513.04    204.34 o
   5  12  12     1797.44     1752.43    146.30 o
   6  12  12      237.01      199.73    184.27 o
   7  12  12     6044.86     5549.01    428.68 o
   8  12  12      512.39      439.43    284.15 o
   1   1  13     2836.28     2922.71    148.93 o
   2   1  13    12043.98    12439.48    317.32 o
   3   1  13    14481.12    14772.12    346.30 o
   4   1  13     6073.91     5744.12    237.97 o
   5   1  13    10308.24    10600.12    565.32 o
   6   1  13     3934.01     3985.92    210.77 o
   7   1  13    41463.34    41782.70    586.51 o
   8   1  13    15444.01    15501.22    370.53 o
   9   1  13     3556.80     3406.34    162.48 o
  10   1  13     1129.39     1260.13     69.57 o
  11   1  13      322.41      239.06     66.76 o
  12   1  13     2713.62     2546.61    147.34 o
  13   1  13     2216.76     2394.22    200.31 o
  14   1  13      192.49       43.71    210.68 o
  15   1  13     4885.64     5134.31    239.99 o
  16   1  13      297.83      235.40    135.43 o
  17   1  13     9555.72     9117.11    535.28 o
  18   1  13      278.34      485.91    135.19 o
  19   1  13      744.12      863.40    140.79 o
  20   1  13     7349.61     7863.62    336.27 o
   0   2  13    49546.99    51007.32    898.69 o
   1   2  13     5557.74     5887.26    328.11 o
   2   2  13    14243.83    15248.70    492.86 o
   3   2  13     5521.23     5281.91    326.49 o
   4   2  13     4869.85     4655.15    296.11 o
   5   2  13     1179.53     1331.13    142.43 o
   6   2  13     3425.07     3246.82    246.65 o
   7   2  13      740.70      796.45     86.02 o
   8   2  13     1880.08     2261.16    178.87 o
   9   2  13      116.20      389.78    143.99 o
  10   2  13       98.94      299.91    143.99 o
  11   2  13     4018.38     4436.36    303.75 o
  12   2  13     5534.72     5793.77    370.96 o
  13   2  13     1576.40     1569.69    120.84 o
  14   2  13     4305.81     4056.93    261.20 o
  15   2  13    23980.77    24612.10    712.77 o
  16   2  13       50.84        0.00    199.72 o
  17   2  13     5331.35     5795.15    378.97 o
  18   2  13       34.11      174.92    204.87 o
  19   2  13       16.81      -19.97    196.17 o
  20   2  13       52.19     -104.69    211.96 o
   1   3  13      307.22      223.90    163.33 o
   2   3  13     4577.07     4405.45    288.67 o
   3   3  13     3351.44     3136.83    225.05 o
   4   3  13     2290.77     2633.08    196.62 o
   5   3  13      755.89      845.75     82.16 o
   6   3  13      990.04     1058.14     94.09 o
   7   3  13     1264.90     1582.49    131.47 o
   8   3  13       26.09      -74.73    142.70 o
   9   3  13       31.00        0.00    140.13 o
  10   3  13     4287.53     3992.30    309.90 o
  11   3  13      496.67      586.34     90.85 o
  12   3  13    19491.64    18848.04    604.34 o
  13   3  13     4691.01     4608.49    349.91 o
  14   3  13     9468.98     9099.98    468.16 o
  15   3  13     1113.82     1009.81    111.81 o
  16   3  13     2099.71     2100.65    157.92 o
  17   3  13     6657.82     6534.72    429.09 o
  18   3  13     3643.53     4101.16    289.51 o
  19   3  13     1313.94     1340.44    120.51 o
   0   4  13    25203.75    24344.20    636.33 o
   1   4  13     3620.71     3717.43    263.43 o
   2   4  13     3440.26     3664.04    270.19 o
   3   4  13      147.23      500.92     69.90 o
   4   4  13      129.80       14.82    148.50 o
   5   4  13    13631.76    12839.03    477.83 o
   6   4  13     2086.20     2478.83    197.25 o
   7   4  13       24.33      140.13    140.13 o
   8   4  13     1656.82     1727.98    141.47 o
   9   4  13     1596.05     1873.92    133.41 o
  10   4  13     7166.45     7385.56    377.89 o
  11   4  13     1519.54     1647.33    136.63 o
  12   4  13      193.15      342.11    179.43 o
  13   4  13      458.55      581.18    199.74 o
  14   4  13     3054.28     3086.61    249.83 o
  15   4  13    15482.51    16346.29    612.66 o
  16   4  13      137.74      211.32    193.28 o
  17   4  13      840.74      839.62    112.77 o
  18   4  13     1764.11     1823.31    135.67 o
  19   4  13     2130.22     2264.32    188.53 o
   1   5  13     1954.99     1903.78    140.84 o
   2   5  13      613.16      653.38     77.97 o
   3   5  13      239.38      240.00    150.12 o
   4   5  13       71.42      228.39    136.91 o
   5   5  13     4482.96     4658.88    327.99 o
   6   5  13      642.61      694.62     89.24 o
   7   5  13     6382.40     6403.41    374.92 o
   8   5  13     7279.13     8379.19    410.83 o
   9   5  13     1693.62     1709.28    129.23 o
  10   5  13    10029.17    10364.49    464.38 o
  11   5  13     2991.18     2649.50    217.59 o
  12   5  13    10449.09    10780.86    507.02 o
  13   5  13     3624.71     3592.57    283.72 o
  14   5  13     8138.42     8741.26    472.50 o
  15   5  13      732.60      501.63    233.26 o
  16   5  13     5239.35     5158.61    326.38 o
  17   5  13     1079.93     1215.03    126.63 o
  18   5  13     5077.63     5227.58    406.66 o
   0   6  13       46.10     -108.56    136.26 o
   1   6  13       41.44      123.38    137.87 o
   2   6  13     3503.32     3073.29    223.11 o
   3   6  13     7288.68     6884.22    378.89 o
   4   6  13     8174.06     7169.79    392.21 o
   5   6  13    29640.61    30096.62    756.56 o
   6   6  13     1386.14     1541.27    126.64 o
   7   6  13      249.22      358.87    174.92 o
   8   6  13     8223.22     8332.12    455.13 o
   9   6  13    18696.39    18512.08    632.99 o
  10   6  13    22620.96    22224.29    693.49 o
  11   6  13     2184.66     2449.12    182.10 o
  12   6  13     6661.72     6520.53    428.14 o
  13   6  13      179.97      251.59    201.98 o
  14   6  13        6.65     -190.05    190.05 o
  15   6  13     1694.40     1828.77    126.00 o
  16   6  13      715.04      662.72    106.96 o
  17   6  13     4586.43     5146.08    395.65 o
   1   7  13        1.39       82.79    133.04 o
   2   7  13     2292.28     2033.79    136.02 o
   3   7  13     3563.16     3345.38    259.54 o
   4   7  13       77.12     -171.05    193.28 o
   5   7  13      264.26      518.66    194.25 o
   6   7  13       26.86      330.18    176.20 o
   7   7  13      302.59      288.97    196.19 o
   8   7  13      390.08      422.67    195.23 o
   9   7  13      354.59      400.44    192.65 o
  10   7  13       85.88      381.08    185.87 o
  11   7  13      335.43      192.00    213.91 o
  12   7  13     3763.92     4267.42    281.79 o
  13   7  13      547.34      499.36    235.50 o
  14   7  13      104.24      303.77    195.21 o
  15   7  13       50.23      -82.79    171.05 o
  16   7  13       45.39        0.00    180.71 o
   0   8  13      862.79      965.94    102.46 o
   1   8  13       42.38      180.39    150.76 o
   2   8  13      770.78      684.97    101.49 o
   3   8  13     3521.99     3023.51    260.18 o
   4   8  13     5149.09     4516.41    312.21 o
   5   8  13    19660.73    19026.85    653.49 o
   6   8  13     3362.81     2771.57    260.49 o
   7   8  13       35.78      -38.33    191.02 o
   8   8  13     5106.35     5414.76    399.28 o
   9   8  13     6809.28     7232.73    432.67 o
  10   8  13    10161.57    10024.23    519.86 o
  11   8  13      180.46       40.27    227.75 o
  12   8  13      684.82      689.78    236.48 o
  13   8  13        6.14     -104.37    223.88 o
  14   8  13        0.45     -126.92    213.25 o
  15   8  13      344.15      281.24    206.18 o
   1   9  13     5254.25     4984.74    377.36 o
   2   9  13     6760.81     7042.44    424.61 o
   3   9  13     7186.70     6900.18    449.82 o
   4   9  13      593.12      603.43    109.22 o
   5   9  13     6224.73     5896.83    435.19 o
   6   9  13      373.13      118.55    216.16 o
   7   9  13        0.06      102.11    171.37 o
   8   9  13     1625.53     1695.99    162.73 o
   9   9  13       40.95       81.18    183.29 o
  10   9  13     5861.05     5781.21    420.29 o
  11   9  13     1040.40     1402.54    127.59 o
  12   9  13    19172.03    19257.14    722.41 o
  13   9  13    10661.81    11874.60    577.65 o
   0  10  13     5411.86     5084.73    353.17 o
   1  10  13      887.73      692.39    257.75 o
   2  10  13     5619.20     5524.60    404.15 o
   3  10  13     1329.31     1334.65    130.82 o
   4  10  13     2308.30     1897.37    165.02 o
   5  10  13        0.73      208.41    166.54 o
   6  10  13      116.91      415.87    185.87 o
   7  10  13        5.04      -42.84    163.32 o
   8  10  13      113.85      302.81    170.09 o
   9  10  13      392.98      595.34    206.18 o
  10  10  13      718.81      715.23    245.50 o
   1  11  13       38.16     -129.82    218.72 o
   2  11  13     4428.44     3948.39    325.35 o
   3  11  13     7852.90     6768.92    481.47 o
   4  11  13     2123.07     2041.64    189.18 o
   5  11  13      325.51      521.24    107.28 o
   6  11  13      135.50     -109.85    270.59 o
   7  11  13     6738.64     6377.66    467.78 o
   0   0  14    16306.24    16931.41    553.21 o
   1   0  14     3846.86     4069.68    294.40 o
   2   0  14     4281.86     4395.53    300.24 o
   3   0  14     3159.93     3113.99    229.22 o
   4   0  14       47.53      -30.60    153.33 o
   5   0  14       31.55       61.85    184.26 o
   6   0  14    50207.15    52841.44    963.83 o
   7   0  14     1132.62     1154.19    115.68 o
   8   0  14    39549.25    39511.55    857.28 o
   9   0  14     2976.11     3515.72    240.16 o
  10   0  14     2637.42     2792.72    203.39 o
  11   0  14      841.78      785.50     86.67 o
  12   0  14     2064.79     2461.62    184.03 o
  13   0  14     2778.35     3128.62    228.54 o
  14   0  14      298.80      145.29    200.70 o
  15   0  14    28099.02    28401.92    813.48 o
  16   0  14    11157.07    11688.50    547.72 o
  17   0  14     4504.21     4888.07    318.26 o
  18   0  14     2090.94     2039.36    192.40 o
   1   1  14     1892.87     2039.65    118.27 o
   2   1  14     4083.53     4180.44    237.66 o
   3   1  14     4089.27     3950.92    197.16 o
   4   1  14      523.23      673.64     58.07 o
   5   1  14     5887.18     5657.88    262.46 o
   6   1  14        0.29       -0.98    125.08 o
   7   1  14     7411.24     7141.91    281.15 o
   8   1  14      251.00      358.50    128.76 o
   9   1  14      882.50      914.88    214.58 o
  10   1  14      275.62      279.63     61.68 o
  11   1  14      937.44     1047.23     63.78 o
  12   1  14      374.45      445.28     73.14 o
  13   1  14      993.92      901.85     72.09 o
  14   1  14     6226.79     6429.62    428.25 o
  15   1  14       30.63       60.96    150.11 o
  16   1  14     8850.30     8939.73    490.78 o
  17   1  14      315.33      488.19     94.14 o
  18   1  14      423.31      449.80    142.48 o
   0   2  14      922.75     1020.42     90.86 o
   1   2  14      983.43     1058.13     87.64 o
   2   2  14    10088.74    10700.50    438.60 o
   3   2  14      420.89      695.22     82.47 o
   4   2  14     1411.69     1678.89    126.32 o
   5   2  14     2535.55     2632.52    213.39 o
   6   2  14    13341.13    12722.49    504.56 o
   7   2  14        0.65     -194.89    202.94 o
   8   2  14     8383.64     8584.04    431.91 o
   9   2  14      602.90      426.24    202.00 o
  10   2  14      649.67      490.67    179.13 o
  11   2  14     1020.86     1033.63     98.27 o
  12   2  14     2721.36     2950.99    229.50 o
  13   2  14       24.41      306.34    175.56 o
  14   2  14        1.11      -55.41    204.87 o
  15   2  14     4267.72     3752.27    312.13 o
  16   2  14     7359.96     7260.96    465.28 o
  17   2  14      337.67     -141.42    241.61 o
   1   3  14     1238.61     1227.69     97.64 o
   2   3  14     2475.75     2685.35    202.75 o
   3   3  14      130.33      265.44     75.70 o
   4   3  14      104.96      235.16    169.44 o
   5   3  14    10214.57    10413.08    467.33 o
   6   3  14     2862.47     2948.62    229.84 o
   7   3  14    17442.74    18606.08    608.25 o
   8   3  14       27.93      392.67    150.11 o
   9   3  14     1900.14     1881.45    154.37 o
  10   3  14       92.58      199.72    146.89 o
  11   3  14      258.83      431.67     82.15 o
  12   3  14        4.69      197.14    174.59 o
  13   3  14     3779.61     3561.04    269.54 o
  14   3  14    18896.51    19205.73    667.79 o
  15   3  14      276.71       38.98    244.51 o
  16   3  14    22738.07    22887.28    757.01 o
  17   3  14     1382.93     1341.74    128.89 o
   0   4  14        8.61       31.57    123.70 o
   1   4  14      213.48      330.84    146.90 o
   2   4  14     6325.06     5922.82    353.94 o
   3   4  14     1974.13     2268.90    171.13 o
   4   4  14     7896.64     8403.01    422.18 o
   5   4  14     9174.97     9000.03    438.46 o
   6   4  14     3869.46     3662.89    256.98 o
   7   4  14     3034.45     2961.28    219.21 o
   8   4  14     1599.40     1595.47    113.75 o
   9   4  14      398.50      205.54    192.01 o
  10   4  14        7.79     -183.61    183.61 o
  11   4  14     2240.80     2431.09    187.25 o
  12   4  14     3576.37     3741.75    262.11 o
  13   4  14     5792.05     6373.16    407.72 o
  14   4  14     1937.96     1942.32    135.68 o
  15   4  14     6714.77     7164.05    464.25 o
  16   4  14     1984.21     2187.88    177.25 o
   1   5  14     1993.81     1926.31    164.69 o
   2   5  14      759.30      709.45     85.06 o
   3   5  14    11642.24    11640.04    491.06 o
   4   5  14    23415.09    22849.53    672.96 o
   5   5  14      323.04      419.44    189.10 o
   6   5  14    16402.25    16096.71    582.82 o
   7   5  14     1204.97     1386.51    111.49 o
   8   5  14     2832.97     3023.61    241.76 o
   9   5  14     1019.63     1238.55    139.51 o
  10   5  14     2340.75     2171.05    210.47 o
  11   5  14      752.91      743.27     97.30 o
  12   5  14        0.94      153.01    150.75 o
  13   5  14      370.89      538.32    204.24 o
  14   5  14     6815.78     7255.21    438.13 o
  15   5  14       39.75      164.93    162.35 o
  16   5  14     1564.76     1669.19    134.70 o
   0   6  14        0.00      185.22    122.73 o
   1   6  14      883.75     1022.65     92.15 o
   2   6  14        0.92      -33.82    172.98 o
   3   6  14      720.26      782.26    100.52 o
   4   6  14      735.82      909.20    108.58 o
   5   6  14      438.80      368.87    237.75 o
   6   6  14     3722.26     3576.88    267.28 o
   7   6  14      576.64      683.64    100.52 o
   8   6  14     1536.35     1504.88    121.81 o
   9   6  14      437.13      539.62    231.63 o
  10   6  14      654.68      538.35    217.47 o
  11   6  14       10.37       39.30    169.44 o
  12   6  14      392.64      238.72    206.82 o
  13   6  14     1724.03     1771.09    140.50 o
  14   6  14      353.13      463.25     96.65 o
  15   6  14     6925.47     7949.06    468.77 o
   1   7  14     2185.03     2050.77    146.00 o
   2   7  14     3119.57     3160.17    255.96 o
   3   7  14    15192.25    15227.28    588.09 o
   4   7  14    35030.35    36821.36    892.30 o
   5   7  14     5243.10     5688.44    404.77 o
   6   7  14    19223.91    20016.30    682.46 o
   7   7  14     1425.53     1443.93    127.93 o
   8   7  14     1103.00     1055.55    110.52 o
   9   7  14     3288.00     3033.19    252.74 o
  10   7  14     2923.25     3268.87    231.44 o
  11   7  14      546.27      617.91    207.80 o
  12   7  14      375.48      353.40    208.75 o
  13   7  14     1435.94     1498.36    147.58 o
   0   8  14      274.29      326.01    181.05 o
   1   8  14      123.70     -114.04    202.94 o
   2   8  14     3013.61     3292.53    197.93 o
   3   8  14      749.79      483.92    251.62 o
   4   8  14     7474.15     7638.41    454.99 o
   5   8  14     6832.78     6780.92    441.69 o
   6   8  14      127.70      514.45    213.25 o
   7   8  14      750.44      513.23    231.33 o
   8   8  14       56.21      249.65    183.61 o
   9   8  14       11.72     -123.37    194.89 o
  10   8  14      171.74        0.00    193.28 o
  11   8  14     1374.43     1507.36    120.83 o
   1   9  14      240.87      103.09    207.14 o
   2   9  14        1.28      123.70    188.77 o
   3   9  14      200.27      436.50    200.37 o
   4   9  14     1400.60     1384.29    124.06 o
   5   9  14      286.85      587.92    210.04 o
   6   9  14     2357.33     2102.03    143.74 o
   7   9  14      418.27      649.47    107.60 o
   8   9  14      137.05      393.65    177.82 o
   9   9  14      192.36      237.09    189.42 o
   0  10  14      392.80      400.76    180.73 o
   1  10  14       67.30      219.69    198.75 o
   2  10  14     4462.28     4333.39    333.09 o
   3  10  14     1771.76     1889.37    168.22 o
   4  10  14     7855.84     6833.00    491.14 o
   5  10  14     6946.41     6453.46    480.71 o
   1   1  15     2727.76     3213.58    358.45 o
   2   1  15     2480.22     2603.04    130.82 o
   3   1  15      819.72      912.12    115.02 o
   4   1  15     1709.49     1764.36    220.91 o
   5   1  15     7876.83     8751.33    379.23 o
   6   1  15     6128.06     5767.71    271.08 o
   7   1  15    19958.11    22065.56    473.75 o
   8   1  15      397.25      422.40    152.76 o
   9   1  15      245.67      233.80    120.72 o
  10   1  15      264.30      270.51    123.38 o
  11   1  15       87.22      192.34     99.86 o
  12   1  15      829.63      910.31     70.85 o
  13   1  15     1133.97     1096.10     83.34 o
  14   1  15    18211.49    19229.78    480.19 o
  15   1  15      394.89      254.11    197.00 o
   0   2  15     1822.15     2003.23    150.82 o
   1   2  15     3555.17     3903.41    251.80 o
   2   2  15       16.11       67.00    151.40 o
   3   2  15     8554.43     8643.75    445.47 o
   4   2  15     2167.63     2820.42    221.10 o
   5   2  15      627.35      837.98    104.38 o
   6   2  15    32299.96    33715.69    841.16 o
   7   2  15     1699.10     1706.35    131.16 o
   8   2  15    21411.73    21960.38    691.58 o
   9   2  15     2263.02     2419.49    220.13 o
  10   2  15     1135.37     1048.47     94.41 o
  11   2  15        0.79      -18.04    171.37 o
  12   2  15      108.31      -38.01    178.46 o
  13   2  15     4427.47     4932.84    376.62 o
  14   2  15      340.52      239.36    229.05 o
  15   2  15    12741.83    12593.02    583.41 o
   1   3  15     1353.69     1436.83    104.40 o
   2   3  15     1645.81     1812.04    133.09 o
   3   3  15    11332.81    11988.18    500.36 o
   4   3  15    14609.75    15066.09    543.74 o
   5   3  15     3493.60     3552.83    277.91 o
   6   3  15     9469.05     9797.21    482.35 o
   7   3  15        2.45      306.66    191.66 o
   8   3  15       23.59       71.19    178.46 o
   9   3  15     1424.28     1357.25    119.87 o
  10   3  15     1248.01     1233.78    105.04 o
  11   3  15       95.63      364.01    163.32 o
  12   3  15      139.74      154.95    197.47 o
  13   3  15     1453.14     1395.58    131.79 o
  14   3  15      153.19        0.00    199.40 o
   0   4  15     3531.82     3247.88    249.22 o
   1   4  15     2022.02     2094.20    130.85 o
   2   4  15     7912.32     7895.92    434.09 o
   3   4  15      463.67      364.69    187.82 o
   4   4  15     1129.73     1144.82    123.73 o
   5   4  15     3215.70     3189.24    222.12 o
   6   4  15     9771.30    10134.44    487.54 o
   7   4  15      137.68      332.12     97.61 o
   8   4  15    13357.57    13150.72    540.93 o
   9   4  15     3314.50     3015.49    216.96 o
  10   4  15     1054.95     1068.10    113.42 o
  11   4  15       98.94      235.48    180.07 o
  12   4  15     1148.25     1135.14    115.35 o
  13   4  15      337.60      468.41    238.39 o
   1   5  15     3872.60     3930.35    304.69 o
   2   5  15     3118.53     3310.37    252.41 o
   3   5  15     5252.97     4675.70    364.78 o
   4   5  15     8703.34     8944.89    462.88 o
   5   5  15     5751.23     5549.71    394.17 o
   6   5  15     3422.90     3456.29    257.59 o
   7   5  15     5335.74     6070.29    393.16 o
   8   5  15      256.79      348.24    201.02 o
   9   5  15     2491.13     2543.67    185.33 o
  10   5  15      378.31      442.96     84.73 o
  11   5  15       53.63     -142.06    198.11 o
  12   5  15       68.91        0.00    194.89 o
   0   6  15     1204.12     1142.26     98.92 o
   1   6  15      455.04       90.53    202.96 o
   2   6  15    10562.39     9951.29    483.74 o
   3   6  15     1588.13     1527.12    120.84 o
   4   6  15    11822.48    11289.42    554.30 o
   5   6  15    12906.58    13557.98    552.81 o
   6   6  15      816.44      894.71    111.80 o
   7   6  15     1016.63      931.16    113.74 o
   8   6  15       52.94      343.07    146.89 o
   9   6  15      778.00      952.05    103.74 o
  10   6  15      652.86      439.12    222.30 o
  11   6  15     4072.99     4131.15    292.76 o
   1   7  15      174.01      208.75    184.91 o
   2   7  15       69.10      191.02    196.82 o
   3   7  15      791.54      722.01    107.29 o
   4   7  15     3598.87     4130.48    302.73 o
   5   7  15      196.28      -19.97    222.92 o
   6   7  15     3254.64     3180.44    245.32 o
   7   7  15       71.37      -20.94    182.65 o
   8   7  15        0.46     -148.18    162.35 o
   9   7  15      351.70      313.77    188.46 o
   0   8  15      663.02      565.74     95.36 o
   1   8  15      360.45      384.33    205.53 o
   2   8  15     3525.78     3653.24    270.16 o
   3   8  15      198.02      123.70    237.42 o
   4   8  15     4304.92     4083.35    308.90 o
   5   8  15     3201.25     3302.55    250.79 o
   6   8  15      250.75       42.20    250.31 o
   7   8  15      268.85      460.67    204.56 o
   1   9  15      275.68      544.75    201.02 o
   0   0  16    59592.27    63341.71   1162.88 o
   1   0  16     2731.21     2989.64    234.98 o
   2   0  16     9634.26     9992.83    489.46 o
   3   0  16     4517.79     5513.89    397.60 o
   4   0  16      908.57     1069.68    112.12 o
   5   0  16     1070.21     1111.61    110.84 o
   6   0  16     1925.62     2261.69    184.98 o
   7   0  16      228.97      340.18    166.87 o
   8   0  16       65.81      -57.02    165.25 o
   9   0  16        9.92       77.31    181.36 o
  10   0  16     3042.16     3281.49    254.33 o
  11   0  16     2252.36     2611.50    202.72 o
  12   0  16     1062.36     1076.47    112.77 o
   1   1  16      348.23      381.49     99.38 o
   2   1  16     1138.24     1335.68     86.77 o
   3   1  16      125.32      250.33    202.94 o
   4   1  16      822.45      851.83    156.26 o
   5   1  16     5520.91     6528.99    284.01 o
   6   1  16      100.61      -56.22    133.14 o
   7   1  16     6207.09     6590.38    301.41 o
   8   1  16     2102.19     2271.86    126.70 o
   9   1  16      910.02      906.20     72.67 o
  10   1  16     1043.60     1022.69     77.57 o
  11   1  16        8.90       85.64    117.90 o
   0   2  16    11341.25    12199.52    536.80 o
   1   2  16     1441.01     1673.69    147.91 o
   2   2  16     1282.49     1393.29    119.22 o
   3   2  16      259.11      295.08    154.63 o
   4   2  16     1187.73     1286.60    116.00 o
   5   2  16     4941.32     4601.05    364.42 o
   6   2  16      195.61      244.18    201.34 o
   7   2  16      307.54      397.85    100.51 o
   8   2  16     1258.33     1470.92    128.56 o
   9   2  16     1442.09     1176.79    120.19 o
  10   2  16     6248.17     6609.96    426.77 o
  11   2  16      218.73     -234.84    234.84 o
   1   3  16     1305.90     1302.43    109.56 o
   2   3  16     5090.21     5461.35    378.95 o
   3   3  16      682.39      559.62    214.25 o
   4   3  16     1607.75     1558.06    129.54 o
   5   3  16     4496.36     5392.50    384.37 o
   6   3  16     2229.53     2552.54    166.30 o
   7   3  16    13154.22    15052.98    584.15 o
   8   3  16     8255.41     9955.89    481.84 o
   9   3  16     1465.62     1310.84    127.28 o
  10   3  16     3567.94     3729.64    273.06 o
   0   4  16     2630.46     3010.81    242.71 o
   1   4  16      474.11      472.29    218.10 o
   2   4  16     4832.29     4876.62    344.74 o
   3   4  16     7503.73     8107.74    458.53 o
   4   4  16     4660.76     5056.99    381.16 o
   5   4  16     8243.01     8545.99    465.70 o
   6   4  16     1100.88     1234.05    115.35 o
   7   4  16       35.84      -80.21    204.55 o
   8   4  16     4028.54     4451.94    291.47 o
   9   4  16     3951.89     4038.51    294.36 o
   1   5  16       56.76     -152.69    207.45 o
   2   5  16     5049.18     5795.27    391.19 o
   3   5  16     5507.41     6101.94    396.39 o
   4   5  16      807.86      810.29    110.83 o
   5   5  16      594.48      257.09    222.94 o
   6   5  16      602.58      634.67    213.92 o
   7   5  16     1061.82      617.34    257.12 o
   8   5  16     3233.04     2945.70    235.64 o
   0   6  16     4360.27     4344.27    307.29 o
   1   6  16      192.95      216.16    197.47 o
   2   6  16     2461.03     2365.07    169.21 o
   3   6  16      202.91      260.61    220.34 o
   4   6  16      912.30     1166.65    112.77 o
   5   6  16       62.85      -40.91    191.99 o
   6   6  16      411.96      616.60    213.59 o
   1   1  17    34705.20    38899.04   1067.10 o
   2   1  17     9322.36    10075.03    367.54 o
   3   1  17     1567.63     1835.53    176.43 o
   4   1  17     1560.16     1840.45    118.94 o
   5   1  17      142.89       99.52    123.81 o
   6   1  17      188.71       11.79    245.15 o
   0   2  17        9.82       80.85    201.97 o
   1   2  17      157.60       20.29    204.88 o
   2   2  17      161.78      140.77    204.23 o
   3   2  17       84.82      262.21    198.75 o
   4   2  17       23.21      142.38    158.81 o
   5   2  17       23.79      143.35    182.00 o
   1   3  17       12.02      -20.29    185.22 o
   2   3  17      758.15      827.68    106.96 o
   3   3  17     3125.73     3191.26    266.58 o
   4   3  17        1.96     -123.37    194.56 o
 
